# Supplementary material for: Development of a MAGIC population and high-resolution quantitative trait mapping for nicotine content in tobacco
Source: Front Plant Sci. 2023 Jan 10;13:1086950. doi: 10.3389/fpls.2022.1086950 (PMC9871594; doi:10.3389/fpls.2022.1086950)
Supplement: Supplementary file 2 [file DataSheet_2.zip › Table 1.XLSX]

## Sheet: sheet1
Table S1 The information of SNP markers for association mapping
probeset_id	Chromosome	Position	Alleles	Sequence
AX-106011544	1	81510	A/C	TATTCCCAAAATCCCTTGACCACTTTGTGTGACTA[A/C]TGATTTTGTGTAGTTTTAAGCTTACTACTACAATT
AX-117573651	1	137299	A/T	AGAACAATCAAGAAAATAATCTCGTTCATTGCTTT[A/T]AACATTTAACTAACTTGGATTAATTAGTTCCAGCA
AX-117573650	1	166048	G/A	AAATGCGTCACTTTATGTAACGATTGATTTGGTGT[A/G]GTTGCGTTATGGTCGTGTATTATCATGAAACAACA
AX-117573649	1	208288	G/A	AAGTATCCATCGGGAACCACATAGAACTTCTACTC[A/G]GTAGCTTCCCCGTGTTTTGCAGCATCAGCTTCTTT
AX-105974309	1	222297	G/A	TTTGCAAGAATACTTGTCCAGAACACAGCAACTTT[A/G]TGGAGGGGCAATAGAAGCAGTTTGTGTTTGACTAA
AX-106000550	1	237589	T/C	TCGGAACGTTTGGCCGGTTCATTTTTTTTAGTTTA[C/T]TTGGGCAATATAATAAGCACTTTATTTGCAAATAT
AX-106028639	1	239410	T/A	AATTAATCGATATTGTAGTTGATAATATATATGTT[A/T]GACCGAAAGGCAATAGATGTTGAAGATACTAACAA
AX-117573648	1	266706	C/T	TCCCGCTGTTCAATTTTTGGGACTGGGGACTAGAC[C/T]TGTATGGGCTGAATATCTGAAACATCCTGTGGCTG
AX-105970211	1	279607	T/G	TACTAAGAGACTTTGGATTCTTATGTTGCAGCAAT[G/T]TAATTAGAGAAAAAACTTATTTAAGACTACTTACA
AX-105963384	1	343247	G/C	AGAGAAGAAAAGAGTCGCTAAAAGCCAAGGTCACA[C/G]AAAAAAAAAGAGGAAAAACAACAAAGAAGAGAAAC
AX-117573644	1	370030	C/G	AAAAAACAATTCAGAAAAAACCCCTTTTTGAGCAT[C/G]CCCCCTCTATATATAGTTCTCAAAATTTTACTGTG
AX-105968979	1	379753	G/A	AACAAAGGGAAGGCAGCAGTGTTTAAAGGAAGACA[A/G]CAATCAGGAGCCCACCTAGAGAACAAAGGGAAGGC
AX-105966017	1	395255	G/A	TCGAAATATTAACATGTTGCAATCCGAGCGAGGTC[A/G]AACTTTTCTCTCCTCTTTTTTTGGCAATGGCCCTT
AX-105975790	1	395985	C/T	ACTTTACATATTTTTGGCGTAAATTTTAGGATCTT[C/T]GCAAGGCGGATATCTGTTTATTTTTGGGGGAACCA
AX-117573643	1	396269	G/A	GAGAGGCTCGTGCTAACTGTGGATATGTTCCTACG[A/G]TGGCGGAGGTCGACGAGGATGTTGATGTTGAAGAG
AX-106022340	1	399217	G/A	TGGACGAGGTCCTTAATTCGAGGCTACGGTGAAAC[A/G]CTTCAACGACGTCTTTGTTTAATCGCGTCTGTTTG
AX-105961433	1	403564	G/A	AAAGTAATATTCGTTCTTAGAAAATGTGTAACATG[A/G]ATCTGGGTCATATTTCGGGGGTAACTTATGTATTT
AX-117486649	1	407579	C/A	GACTTGTTACACACCATTTTGAATGGCTCAAGCGA[A/C]CAATAATGCTCATCCCCCACTGGCTGCAACTGCCC
AX-106015599	1	410324	G/A	CCCTCTAGCTAGGAGGTGGGTTCTCAGCCGTACAC[A/G]TTCACGAGAGTATAATTCCTATATAATCTCCTCCT
AX-106000551	1	411142	A/G	TGTGGGATTTTTGAGGCCCAGAGATCTCCACGAGC[A/G]TGTAGTCTAGCGCCTACAAGATACAGGATTTTATA
AX-105999825	1	469927	T/C	CAGTGTCATTTTTCCAAAATCTACCCATTGTTTTG[C/T]ACTATTTTTCTGATCTCTACCTAATTTTCTAATCA
AX-117573642	1	485236	C/T	AGTATAACTAAACTGCTCTTAATTAAATATTGCAA[C/T]ATAGTTAATATGAAGAGTAAAAACCTTTTTAGGAA
AX-117859384	1	493650	C/T	TGCAGATTATTCATCTCTCTCTCGCTCTCCACATT[C/T]AAACAAACAAAAACAATGTTCTACATATAATTTTT
AX-106015084	1	495798	C/T	TATCATACAAAAGGTTCTATCAAAACTCTAGATAA[C/T]AAATTAGCTATTTGTCATAGTATGCATAACTACAA
AX-117573640	1	520261	C/T	AGACACTACTCCAAAAGCTACTTCTTCTTGATGAG[C/T]GATTAGTATATGTATACAAGTCAACTAAGAAATTT
AX-106015598	1	523062	C/T	CGTCAAAGGGAGACGCCGACGAGGCCGGAGCTACA[C/T]CGGAGAATGCTAGAAAGTACAACTGTAATCTAATG
AX-105965708	1	536825	G/A	GATGTTCAAATAATAGTCCTTGTAAGTACTGAATA[A/G]ACTCATGATGTCTGCCTTGTTGTGGTTACTTGTGC
AX-117573638	1	565349	G/A	GTATTATTTTAATATTATTTAATACTTAATGGACA[A/G]AGCACTCATTAATCCTTTTTTAAAAACTTAAAATC
AX-106022339	1	574731	T/C	AAGTGGGTATTTTGGTGGATAAGGATCTTAGAGAG[C/T]CTGTGGTTGAGTCCAGGCGAGTGAATGATAGATTA
AX-105987003	1	582470	C/A	AATCTCCTCGTTACGTAGTAAACATTTCCCTCATT[A/C]AACGAATATAAGTAATATTGTCTTATACTATTCGG
AX-105985552	1	588222	A/G	ATGAGAATAAAGCTAAGATTCATAATTGCTGCCCA[A/G]ATCAAGTTTCCTTACTACTTGGGGATTGCGTGGGG
AX-106011060	1	593556	C/T	AATTTCAAGAAGTGCATTCCTGGCGCAGGTCAACA[C/T]CAAAGTTGATATCGATAATCTCAGATCATTGGGGA
AX-105973363	1	596401	C/T	TCGCTGTGCTCAAAGGTTGTATCTTTTTTAACGAT[C/T]GAATCGGGGGTTGTATCTTTTTTTTTTTGTTGGTT
AX-106002080	1	606145	T/C	AGGCGTTAAATCGGGTAATTTCAGATACCTCTTGA[C/T]GACTTCTAATTTGTATTTAGATTAATTTGTAGATG
AX-106010566	1	627385	T/C	GTATTTTTCTTGACAAAGTTGAAGCATTACCATCT[C/T]TTGCACGCCTGCTTAGTGCCATCATAGTAACACAT
AX-117573637	1	657497	C/T	ACAACCTATATCTCCAACTGTTGCAAATATCCCAA[C/T]TGAAGATGACTTCCATTTATTAGCAGCCCAGCCAA
AX-117573635	1	695629	G/A	TTTGGGCCTCTCTGCTAACATCCTACAGTTGGGCT[A/G]GGTCTTGTTTAGAGTCCAAGGGCCCAACATACTCT
AX-106028161	1	713759	G/A	TTACCCATTCAGTTTGAGGGCGACCTAGCTCGAGG[A/G]CTGAATTGCATTTCGATACTGGTTTGCTTTACTTT
AX-106023363	1	717380	G/A	AAGGTAAAAGGACCACCAATATAGCGACCAAGCCT[A/G]TTTGGACACGTTTTGGTCGGTATATTGAGATAAGC
AX-106004200	1	732645	G/A	AGACTTTTGAAATAACAAGCCTAGATATCTAAATT[A/G]TGTACCTTTAATGTCGTAATCCCAACTTATCTCAG
AX-105963590	1	734025	A/G	ATGCCATGATTGGCCATAACAGACAAAATTTCGAC[A/G]ATGTGGGACAATTCAACACCCCCTCACGTCCAGGC
AX-117506432	1	779414	A/G	GGGCTCAAATTTAGATGAAAAGGTGGTATTGTTGT[A/G]CCAGGGACCAAGTCGAACCCAAAAGAACAAAAGGA
AX-106023362	1	803619	G/A	TTACCGCTCCATTTCCCCCATTTCTGTTTCTTTAT[A/G]CTTTGTATATCTGTGTTTTGTGATATTGGGTTGGT
AX-105962663	1	808795	C/T	ATAGATTAATTATAGACCATTTGATAGTCTCAATA[C/T]TAGAAGCTTTCCTCACGTGACTAACATGTGAGGGA
AX-105972449	1	813157	C/T	TTATTTGGGAAGATCAAGCTTACTAGAAATTCCTC[C/T]GATATTTGCAAATGATGTATTTTGAGAAGACATCA
AX-117573631	1	814423	G/T	CTGGCAATGCATCCTCAATGGATGGGATACATACA[G/T]GAAGGCTAACAGATGGGTGGTCCACAAGGGCAACA
AX-105987004	1	821567	G/T	ACTCAATTTGGAATATTGGATACTATACGACGGGA[G/T]ATTAGATATGACAGAAAGGAGTTGATTGATATGAA
AX-106023853	1	827298	G/T	CACTACTAGAAATTCGGCAAAAATCGACCACGGTC[G/T]ACCGACCAATTTAGTCGATCAAAAACCAGCCAAAA
AX-117573630	1	833424	T/A	TTGTCTTTTTTCAGCATGTTGAAGAAGTTGTGGCA[A/T]CTGTCGGATGACCACGAGATGAATATTTACAGAGC
AX-117573629	1	834680	G/A	GTGCTAGTATATCCTACTCGAATGAGGCATCTGAC[A/G]AGGGATCGGTTGCTTGTATGGGCACCACAATGACC
AX-105979892	1	842066	C/T	TCCTACATTTAAGATATCAAAAATCAATACTTACC[C/T]AAAATCCCTTCATCGTAAGAAACCCACCCCAAAAT
AX-106021785	1	843336	C/T	TTAACCGAGAAAATTTCAGAAAACATAATATAAGC[C/T]GAAAAGAAATACTAACATTTTCTACGAAATGAAGC
AX-117635207	1	844795	A/C	TCTTAATTGTGAAGGTTCATCTGTATTCGGGCAGA[A/C]GCCAGCTTTTGGTGGCTTTGGGTCAAGCAGTGCCC
AX-106019236	1	867094	G/A	ACTCCACAATTATTTTTCACGCCATATTATGGAAG[A/G]AAAACTCTCATTTATAGGTGTAGAAATTCTTCCTT
AX-106021784	1	870048	T/C	TTTGAAGGGAATCTTGTAATTTGGTGGAGCAGGTA[C/T]AAGACAACGGATAAGTTCTTCCTTGCTTGGGCAAT
AX-117635218	1	872048	G/A	TACATTCTCCTTGAGATGGATAGAATCCTGAGGCC[A/G]GAAGGTACTGTTATATTCAGAGATGTAGTGGAAGT
AX-105982487	1	874918	C/G	TTGATTCTTTATGGCCATTAAACTGGATTTTCGCT[C/G]GATTCCCAGTTTTTCGTGTGTTATAGCTCATGCCT
AX-105971114	1	878085	C/A	CTTGATCTCCTAAAAAGTGTTAGGGATATCAAATA[A/C]GACCTAAGTAACCATAGTCACCTCCCCACCATGAT
AX-117573627	1	898440	G/A	TAGACAATGCCTTCCGCCGTTGGCCTAGGACCACG[A/G]AATCAAATCGCCTAAAAAACATTCGGGACATCAAA
AX-117642663	1	1015509	G/A	ACTCATAAATTTTAAATTCTAGCTCCCCTTAGGTT[A/G]CTGTACATCTATATAATGGAAAAATGACACTGCTC
AX-117515736	1	1110504	G/T	ATATATAATAACATACACAGTGTAGTCCTACAAGT[G/T]GAGTTTGGGGAAAGTAGATTGTACGTAGACTTACC
AX-106023977	1	1251944	A/T	AAATCTCGAATTATACGGAATTTGCCAATATTATG[A/T]TATCAATTACCAATCAATTATGTAACACACAAAAA
AX-106007846	1	1254529	T/A	AATAGCATTCCTTGCTTTCAACTGCCTTATATCAG[A/T]AGTGGCGTTGTTCTAAACGTTGATCAACTGAGAAA
AX-106007845	1	1258533	G/A	GAAAGGGATCCTACAGCAGAAGGTTCGAGCAACGT[A/G]GATCAAATTAGGAGATTCCAATAATAAATTCTTTT
AX-106003932	1	1267420	G/A	GTGGTCAAATTACATTATAGTAGTACATGTAACAC[A/G]TTTCCTGGCTTTTGAATATACCCAAACAAGAATGC
AX-105983591	1	1295072	A/C	GCTTGGTCAAATATCTTACTTTTAGAGAAAAAACA[A/C]GTTTGACCAAAGAAAAACACTTTTGCCTTAAAAGA
AX-106026349	1	1306279	C/A	CGTACTCCTCTAGAACCGTAAAATTTTATGTTGCT[A/C]GGGTTCTAATAATCCTCATCGGATTTCTTTTGTAG
AX-117843455	1	1317700	G/A	CACTGACAAGTTTGTTGTTTTTCCAATTAATATCA[A/G]TTAGTTGTTAGAGCGTACTGGCACCGTACCATTAT
AX-106001881	1	1344539	G/A	CTAACGTTTTGGATGCTCGATTGAACATCGAGCCT[A/G]GTTTTACGTGTATACAAAATTGCAGAGCTGATGCA
AX-106010181	1	1353927	G/A	CGGCTGAGATTGAGGATGCCAAGGTGCTAGAAACC[A/G]ATGCTAAGAAGCTAACCTATCCCGAAGAGGAAGAT
AX-117642662	1	1355205	C/T	TGAGGCTAACCCTCATCAAATTAGAAAAACTGAGG[C/T]GGTCGGGGCCGAAGCCTCACAAGCTGTGGGCAACG
AX-106009239	1	1404049	G/A	GGATGAAATGGAGGTTAGCGTCGGGAGTCATGTGT[A/G]ACAAGAAAATGTCACTATTACTAAAAGGTAAATTT
AX-106022987	1	1408301	C/T	TTGCACTAGTAAAGGTTCAAAAACCAGGAATCATT[C/T]TTGGGTTTGAAAATTTAGCAAATCTTTGAATTCCA
AX-117642661	1	1452822	G/A	ATGTACACACGCTCAAGGCATTGGAAACAATCATC[A/G]GTGGATGTCCAATAATGAAGATCCAGATACTCAAG
AX-117642660	1	1478266	G/A	TTACGGATTCGACAAAACCCAATAACTTCGGTCCA[A/G]ACTCGTTACTTGTGCTAAAAAATCTATTTATTATA
AX-106012175	1	1479521	G/A	AAAATTTTATTTTGTGTCTCATACAACTGACACTA[A/G]TTGTATGAGGCAAATTTTTTATCTCACAGTTTTGT
AX-105976443	1	1480519	A/G	ATAGCAAAAGCTGAAGCTGTTCTATTGTTCCCATT[A/G]GAGAAGTCAATGCAACGTATGCAGCCATCTCTCTC
AX-105967129	1	1493656	G/C	ACGTGTTCCTAATGTAGTAATGTACTTTACACGTA[C/G]ACGCTGTTAGTGTAATTAAATTTTCTGGTAAGTAT
AX-117642658	1	1534786	A/G	CACTTAGTGTAATTGTTAATTCGAACTTTTTCTCC[A/G]GTTGTTTTGAACATGTAGGGTGGATGGCTTTTAAA
AX-117850350	1	1562722	C/G	TCCGAGGGGAGTCTTGGTAGTAGGCTTTGATTAAT[C/G]TTTTGTTTGTTTGTTTGTTCGGATTATTCAAGGGT
AX-117642657	1	1587512	C/T	TTCATGATCTCTTGAGGCTGGTTCATCTCATACTT[C/T]TGACATGGAGTCAGAATTTGGATCCCCTTGGTTGT
AX-105988560	1	1611245	T/C	TTAGGGAATTTACCTTCTCTTTTGGAATTCCAACC[C/T]AACAACAAAATCATAGAGGCTGCTACTCTGTTTTG
AX-105968281	1	1624249	A/G	GTTATTCTCAAAACTGGGAATAGACCAGCTTCTTG[A/G]TGACGCCTTGAACGGATCTTGTTCATTTGCTGGAT
AX-105984148	1	1627084	G/C	GTTGCATTCTTGGATTATTTTCAAGAAGTAAAAAT[C/G]TGTGAAAGGAAGTTTGATTCTATGGCAAAAGAGTC
AX-106030691	1	1634539	G/A	AGCTTTCGCTATATGCGAGGTTTGGGGAAGGACCG[A/G]ACCACAAGTGTTTATCGTACGTAACCTTTCCCTGC
AX-105991989	1	1644148	G/A	GAGCACCATTTAGCATATTTGAAGTATCGAGGTCA[A/G]CATACAATATTATATTAATTTAAAAAATATATATA
AX-117642655	1	1644779	C/T	CGAATCTCCTTCAATACCTTTTGGGTTGAGTTTGT[C/T]GCAACGTACTTATTTAGTGCGGTTTACATCTTTTG
AX-105986647	1	1679098	A/G	ACAATAAATAAACATTAACAATGGCAAGGAAACAC[A/G]ATAAAAGAAACAAATAGCACAATATGTAATAGCAA
AX-105999852	1	1688294	G/A	TCCGCCTTGCCTAAATGGCATGATTCAACGTGCTC[A/G]TGGACGTTATATAATCTCATAGGCCAACTAAAAGC
AX-105964347	1	1868670	A/T	TACCGTCTATGAAAAATTATGTACTGAAAAACTCT[A/T]AACCTAGTCCCCTGTTTGCTTCTTGACTCTTGTGT
AX-106019365	1	1894036	A/G	GAGTGACTTTGAAGAATGAAATGAAATGAAGAATC[A/G]AAGCATAGAAATTACTTTATCTTGTTGTTTTTACA
AX-106010699	1	1924633	T/C	CTGCGGTACCGCATTTGCGGTTAATTCATCTGCTT[C/T]TGCGGAAATCACTAATAGCCTAAAAGTCGCATCTG
AX-117645175	1	1950704	C/G	GACCTCCTGAGAAGCTCCATCAAGTGAGCCTCAAT[C/G]ACGCCTTATAATCTTGGTGGTTAGAGACTCATCCC
AX-117645174	1	1954437	C/T	CAAATCGGTCGTTCCATAAATTATACTTTTCGTCA[C/T]TACGTAACGACAGATTTAATGATATACAATAAAAT
AX-106021926	1	2009838	C/A	TGTGTTGGGTTGTATTCCGCAAATTATACTATTAT[A/C]TGCTTAAACTGTGGTTATTTAATCATGCTTTAGAC
AX-105980043	1	2020514	C/T	GTTGTGGTTTGAATGGAAATAATATGCTTAATTTT[C/T]TGTTCAGGTTATTTGAAAGTAGAGGCGGACCCAGG
AX-105966105	1	2024064	A/G	GAATAAATAAAGTATGATTACTTATATACTGTTCG[A/G]CATCTCCATGATTCAGGCAGCTGCGACAACTTGCT
AX-105973481	1	2024252	G/C	ATATTTTGCTCCAGTATTAATGATCGGATTAAATT[C/G]TAGAAAATACAATATGTTTGGTTGAGATTTGAAAA
AX-106000267	1	2031214	T/G	TTTGTATTATGACATAAGAAATCCTACAAAATTGG[G/T]CATTTAGATCAACACGGAGTGATTAGTCATATCGA
AX-117645173	1	2053529	C/T	TATCGGGATAGAGATAAGATCTACGTATACACTAT[C/T]CTTCTCATACCCCCACTTATATGATTTTACTAGGT
AX-106019873	1	2099166	A/G	TTCTGTACGGTCCGTGGTGCCCCTGTACGGTCCGC[A/G]GCATCATTTGTGTGGACCGCCTTGATGAAATACTT
AX-105979520	1	2119042	C/T	ACTCCTCTCATTCAACCATTGTGTAAAAGCTTGCA[C/T]GGCCCAATTATCCAAGACCGGTGGTAATTCCATTC
AX-117516176	1	2124279	G/T	ACAAACTCCTTAGTGTCCTTTTCCATGCTATCCGA[G/T]TAGTACCCTGCTTTAATAATTTTGCGAATCAAATA
AX-106026356	1	2137160	G/T	TAGCCACTGCTTTAATAAACTTTAACTGTCCGGAC[G/T]AAAATACAGTTCTGCTCATATCCTTAACTTTTGAA
AX-105971234	1	2137258	C/T	TCTTCAATTTACCTGTTTTTATTGGGAGAAGTGCA[C/T]GGTTAGCTATTGATAATATATGTATTTATTTTTAA
AX-105989987	1	2139007	C/A	TGGCCTAGGGGTTAAGCATGCTCTGGTATAGTATC[A/C]CATAATAAGGTCTGAGAAGGGTAGAGTTGAAGTAT
AX-105972577	1	2159575	G/A	TAGAATAGGGAGAGCCAATCAACGGTACAAATTAG[A/G]GCTCAAATACTGACTCGAAAGCATGTTGTATTTTA
AX-106002155	1	2163880	T/A	CCAGACCCCACTAGTGGAATTTTACTGGGTTGTTG[A/T]TGTTGTCGTTGGTGGTGGACAGCTTTTTAATCCAA
AX-105972673	1	2271564	T/C	TTTTACCTTTCTTTGAATACTTTTCATTTTAACCC[C/T]AAATTCCAAATGTGCTGGAAAGAATAGGTGGCATG
AX-106025512	1	2286756	G/C	TGTTAACAAGTTTTCCTGGGTAATATTTGAGTTCA[C/G]ATTTGATCCTGTGGCCATTTTCAGTTCATCGAGCC
AX-106019975	1	2303613	A/G	AAGGGTTTGAAGGAAAACATACAGAGGGGAATCCT[A/G]TAGTCAAAGATCCATTACTAAGACAAAACAGTCTT
AX-105959852	1	2331103	T/C	TTTGATAACTTATAAAAGTCGATTATTTACATTAA[C/T]AGGTAATTAGCCTTTAAAAATGAAAATTGAGTAAT
AX-105990098	1	2331981	A/C	TGAAGTTAAAGCGGTTGCTACAAAAGCTTCTCTTC[A/C]TTTTATAGACAAAGCTTCACTTCCAGAAGATGTCA
AX-105962743	1	2335033	C/T	ATTTGGTATATGATAATATTAGTTGAGAAGGAGAG[C/T]CTTGGAACAACATTAAAGTTATCTCAGTGTGATTT
AX-106023097	1	2335619	T/C	AGTATACTTTGTTGGGTTTCAAAAATATTTAAGCT[C/T]AAGTCTCGGTAACTTTTTGTACTTCCACTTAGCTA
AX-105977645	1	2550263	T/C	AGCTTTAGCTATACCTAGAGGCCAATTTGAACTTA[C/T]GGAAATAGTAAAAAATATGCTTGAATCTTGTTATG
AX-106025078	1	2563939	C/T	CTCAATTTCTACTCAGCTCAATTCATACCAATACT[C/T]GATCATAAATGAAATCCACGAGAACCACTACTCTT
AX-105983239	1	2574366	T/G	ACCTAGGAGCGTGATTGGTGCATTGAATGAAGGTA[G/T]GCGCGCAATGGCCTAGGAGATGAACAAAAAAAACG
AX-106007547	1	2576360	C/T	GGCGCGAGGAACTGAGTGATCTCTATTGTTCATAT[C/T]TACATGAAGAGGTAAGTCAATAGCTGATGATTTAG
AX-105984803	1	2583915	C/T	AACTTATTTGTTCTCATCAATTTTGAACTGACTGC[C/T]ATATTTGGGCTTTGTGCCAATTATTTGAACCCTCT
AX-105966205	1	2661072	C/T	GTCCACTAGGACTACCGGTCTATCTAAAGATGAAA[C/T]ATTGTGCTCAACTCAACCCGTGTGCCCAATTCTCG
AX-105978625	1	2669423	A/G	AATGTTTAAGTGTAGGTGGATATGATGACTCGGCC[A/G]GTCTTCTTAAGAATTTATGCCCCGATCCCCCATTA
AX-105971809	1	2674062	T/C	TTTAATAGGATTTTTTGAGGAGGGAGAAGGAAAAA[C/T]ACTAGTTGAACCTCATCAGCAAGAACAGCAGCCGC
AX-105982267	1	2678794	C/T	TATTCAAGCATACCATAGTGTCTTCCAAAAGAAAG[C/T]GTAACAGAACCATCGACAATAAGGTCGCGACCAGC
AX-117745046	1	2683470	C/T	CAAAGCTTGTGGATTCCAGTATTAAGTCAAATGCA[C/T]GGGAAGGAATTCAAAATGAGATGAGATCATCTTTT
AX-106004040	1	2709582	A/G	CACCTCCCAACTATTTAAAGAAAGCTTAATTATCC[A/G]AACACTAATGGGCGACGATTCTACTATGGTTCAAA
AX-105985337	1	2720302	C/T	TCAATTGATTGTCATGGGGTTTCCTTTTGATAAAA[C/T]TAAGGTCAATCAACGATAACCAATAGTTTTTTCTT
AX-105978626	1	2720355	G/C	AACCAATAGTTTTTTCTTAGGGAATTTTTCATAAA[C/G]CACCATCTTTTAAGTCTAATTAGCCATTTATAGAT
AX-117833097	1	2720791	A/G	ATACAACAAAATACAACTTAATTCATCTGAATAAA[A/G]CACTTGAATACAACAAAATACAACTGAATACAGCT
AX-117745051	1	2742907	T/C	GCCTCCGGCGAGGGACCGAACAAGGCGCTAGATTA[C/T]GCTCTACGCGCTGCGAAGTCGTTTGAGAAATGCGC
AX-106011333	1	2767564	T/C	CCGAAGATATTGGTGTGGTATTCTACGTCCAAAGA[C/T]CTTTATGATTACAGAGTAACGCTATGGGAAGTAAA
AX-105960991	1	2778222	A/T	ACTAGTAAGGGTAATTTGAATCTAAATTTAGAGTA[A/T]GTTTAACGTCTTGGGCCTTTTTAATTAAGTATTGT
AX-105989192	1	2800385	G/A	AAGATAAGTCAAAGTTTATAAGAAGAAGAGCTTGA[A/G]ATTGGGAGTTATTTTTTTTAGTTTCTTATCCGGTG
AX-117745055	1	2845581	C/T	ATCCGCATCATCTTTTGTAATCCACAGAAAACAAC[C/T]AAAGAACGCAGTTCATCCTTAATTAGAGATTTCGA
AX-105970030	1	2845834	A/G	GGATTGTAGTGTAAATAGTCTACTTTTATATAGGG[A/G]TAGGCGTTCTAGCAGTTCAGATTGAATATGAGAAT
AX-117745057	1	2871574	C/T	TATGCTTTACCTTCAAAACATCTGATGAATCTACT[C/T]CGAAAAGCACAAGATCAATGTAACAAAACCATAAA
AX-117745059	1	2877558	A/G	GGCCGGGCGTTTATGTGGACACTATTTTCAGGGTC[A/G]GCGCCTAAATTTTCATGAATTGCAACACGAGAATT
AX-105981195	1	2890693	A/T	AAATTGCTTTGTCGTGGTGTTACATACTTTTAACA[A/T]AATCCATGCTTTCTCATATCTGAACTACAATTTGA
AX-117745060	1	2905357	G/A	TCAATCCCCCTATTAAAGGCAATCTACAAATTTCC[A/G]TGTTGAATAAGTCAAGTTTCTTTTTGGATTCATTT
AX-117841692	1	2920357	G/C	AACCCAATTGTTAACCTCACTAACCCATAATTGTA[C/G]TTTAGGATTATTAGAATTTAGGAGTTATGAGACTT
AX-117745062	1	2953325	G/A	ATAAGAAAATCCGATGCAACGACGACCGTTTATAT[A/G]TATTAAGCTTTTATTGCACTATTTGTTTTACAAAT
AX-105982268	1	2954174	A/G	ATATAACTTCCATTTTTTTATTACTCCAATTGCGC[A/G]GATGCACCCTTTACAGTTGAACGTACAGCTCCCCA
AX-106025567	1	2989328	A/G	AGGTCTGCGTACACACTACTTCTCCCAAGACCCTA[A/G]GGACGTACACAGAATTTTTTGTAAGCGATGTCGAT
AX-106010339	1	3003918	T/C	ATATCTTGACTGGAAACAATGAAAATCCTCCTCAC[C/T]ACATTGCAAAATTCTCTGCAGTTTAGTAATTGAGC
AX-117745069	1	3021490	C/A	ATAATTTCCGTTGTTTTAAATCAATTTTTCATTTC[A/C]AATCTGCGCTGAAAAGGTTCTCTAACAATCGATCA
AX-117745071	1	3033168	G/A	GATATATCTAAGTTGTTGGAAGCATTTGACGTAAA[A/G]TTTACTCATAAAAACCTTTGTGGCATTGAGTAAAT
AX-105976596	1	3121393	C/T	GAAGGCAGCAAGAGATAAAACTCTTCCGTCAAGTT[C/T]TTCCTACTCCACAAAACCTAGGACATAAAATACGG
AX-117598780	1	3138320	G/C	TGCTCAGTCCCGGTCAGCTTATGACTGGTGATAAC[C/G]TTTGTTATTGGACATAATTTTGACACCAAGGAAAA
AX-117745080	1	3140604	A/C	TAAAAGGCTGTTATTTAAAAATTAGCCAGTACGTC[A/C]TGAATTTCAATTGTGCTGAGTTATCCTGAAGTTAG
AX-117745081	1	3140660	G/T	TTATCCTGAAGTTAGGATTTTTTTATTTAAAATTT[G/T]AAGACAAAATAAGCACCGACTAATCTCCAAATAGT
AX-105983240	1	3143421	T/C	TGTATTCCATGTGGCTAAATATCTCTATAAATCTG[C/T]GCTAAGTTGCTCGGACTCGGGTGTTCGATACGGGT
AX-117498208	1	3144991	T/C	AAGATTACTATACCCCAGTAATCATTTAAATAGAG[C/T]CGTGAAGTGGCAGTTGATTTCCTAAATCACAGATA
AX-106022096	1	3159206	G/A	CCTTGTCCTCAAGGTTGGGATTTGTTAACAGTGTG[A/G]AACCTCATATTCAGCCCATGTAAAATCATCATCTG
AX-117839162	1	3279851	T/C	AGTACCCTTAGTAACATAATATTTACAGAACTCCC[C/T]GGATCAATCAAAACTCGTTTTACATTAGTATCATG
AX-117745083	1	3291555	T/C	GGCAGATTCAATGTAGTTCCAGTTGTGACATGGTC[C/T]GCTAACTTGAGGAACCTTCGGCATAAGATGCTCCT
AX-105969633	1	3309974	T/C	AAGTGTACGAGGCATATCACAAGTGATTTGGAATC[C/T]AAGGAGAGACTTAAGTCTAAGCCAAGTTGGAAAAT
AX-105979697	1	3326025	G/A	GGTGAATTATTAATCACAGACATGCAACTTTCTGG[A/G]GTGGATTGGGATACATACTTTCCAGGCCCGTCTAA
AX-105983299	1	3346036	C/T	ACTACATTCTATTCAATAAGTTGCCTGCCTACAGA[C/T]TTCTTAAAAGTTTTGGATGTCTTTGTTATGTGTCC
AX-105981734	1	3351055	G/A	TGATAAGAATTTTATCCTAACTTCCTTCAATATGC[A/G]TGAAGGCACTACTTTTGGGAAGTATATAGGGTTTC
AX-105961923	1	3355460	C/T	TATTTTTTATGGGTGCCATGTCATATAAAGTATTA[C/T]TAGCGTGTAGGGTGTGGTCTACTAGTCAATAATAT
AX-117745084	1	3368190	G/A	GATGTGCTTTCGCCCCAAGTCCCATTGCTTTTGTT[A/G]GGTGCCAAAGATGACGATTATCGAGAATTTTACTC
AX-117745085	1	3406210	C/A	GTCATTGGCTTTAGCAAAGAGGGTTAGGTCATCCG[A/C]AAAGAAGAGGTGGGATATTTTTGATCCATACCTAC
AX-105986304	1	3426620	C/T	GGTATATTGCCTGATTATCAGTAATATGATGGTTA[C/T]AAAATGATTAGGACCTTCTTTATATAGTAGAAGAG
AX-106005897	1	3463240	G/A	CAAGTAAAGGTTTTGTGGTTAAGATGCAGAAGCTA[A/G]TTTTTGGAGGTAGAGAGCTAGCAAGAAATGAATCT
AX-105970461	1	3472487	G/A	TTTTTGTCTCACAGCTTATGGATCCAAAAGTATAA[A/G]ATTGGGGTCCACAAATTTGTAAAACAAAAAGGAAC
AX-106016403	1	3474559	T/C	AAATCTAATTATCAGTTTTTGAAGTGCATAACACA[C/T]TATATGTTTAGCCCAATAAGAGGAAAAAAATATCA
AX-106025568	1	3492780	G/A	GAATAAAAAGAAAGATTACAATAGATAAATAATAC[A/G]AAAAAGTTTAAAATAGTCAGATATTCTAATATTTG
AX-105984317	1	3494590	T/C	AAAATTCCCTCAAACTTTTTGGAATTGTTACACAA[C/T]TAGCCGGTTATATTCAATGTTTACTTTTTCTAGCC
AX-106024128	1	3502282	G/T	ACTTAAAATAAGCCAATCCAAACGGTAGTTTAGTC[G/T]GACCAAGTAATATTCTTACTCCTTTTTCCAAAAAG
AX-105983241	1	3510291	T/C	TTATATGCAGCGTTATCCTGCATTACCGCAAGAGG[C/T]TGTTTCCATGCGTGACCTCCTGGTCACATAGCAAC
AX-106018996	1	3511543	C/T	TGCCCGGTTCGATCCCCACATGAACCAAACGACGT[C/T]GTTTTGCCATCCCATCATCTAAGCCATTGATTTCG
AX-117745090	1	3522792	T/A	ACAAATTAAAGCAAAATAGAAACTAAAATTTCTTT[A/T]AACAACCTAATGAAGAGCTAATAATTTCTCGACTC
AX-105962026	1	3539475	C/A	CAGCAAAAGAATTATCTCCTGGACCCTGAACTGAA[A/C]AAACCTCCTTCTGTGAACCAGATGGCAGCTCCACA
AX-105990601	1	3547645	C/T	TATGCTATCACAGGTCACCGTTTAAAAGAATGATA[C/T]GTGAAATCGAAAGCAATTATTTTATTTGGTACCAG
AX-105990602	1	3552159	C/A	TTTCAATTTTTTTTTCGAAACCCCTTAGAGGAAAT[A/C]CTGCCTCCGCCGCCGAGTAAAAGGTAAGTAATTAC
AX-106013836	1	3618873	C/T	TCCTGCTGTTGTGGCTGCTGAAACTGAAGCTGACC[C/T]GAACAAGCCGAATAACCATGATGATAACTCTTAAT
AX-105983238	1	3626233	C/T	AGTCCTCATAAGTGCACCAAAATTTCACTAGATAT[C/T]AAGAACATGCTTTCATTTGCACAAAATTATTGTCC
AX-105977644	1	3679552	T/C	CCATCTTTCAGTTACAATAAGTAGAGATCATCAAA[C/T]TGTTTCTCCTTCATTTCGGCCACTCAGGATGAACA
AX-117530001	1	3700190	T/A	GTGTCACTAAATTATCAGAGTCAATCTGGACAGTC[A/T]GAGTTGCGGTTTTGAGAACTGCTTAACTTATAATT
AX-106017463	1	3704436	C/G	ACATTTTTATGATTTTCTATAGTTTTAAAATAACT[C/G]TAAATATGCATGAATGGGGACTCCAAAACTTTTCT
AX-117498211	1	3715694	C/A	CGACCCCGACAGATGGAGGGACTAACTGTATTGGT[A/C]AAAATCTGACCATTACGACCAGGTCGCCAGCACCC
AX-105966542	1	3718408	G/T	TTCATCGTGACATATGAGGTGTTTTCTGGTAAGAT[G/T]CGTAGTAGGGTTTATTTCAAAAATTTATACTAGTC
AX-117745093	1	3742581	T/C	ATTTGGTTTTCCATAGTTTTCTGGGCCCTCATGTT[C/T]CTTATCTTTCACTATATCAAGGAAAGCCAGGTAAA
AX-105962274	1	3751986	C/T	CCTTAAATAAAATTTATCTTCGTAACACCTAAACC[C/T]ACAAATCGCTACTAACTTTAAACCTTTCCGAAGAT
AX-105973172	1	3806127	G/T	TTAGTTATAGTCATTATAGACTAGGTTAAAAAAAA[G/T]AAAATAAGACCAGTAAAAGTTAAAGATAATTCTTA
AX-106020579	1	3808469	G/A	TTTCGTTAAAAATCTTTTGTCGTTTTTGTTTTAAC[A/G]GGACATAATCTTGAGATTGAGAAAAGGGGGTTTAT
AX-117745095	1	3809342	G/A	CTTCTTGGTAGCAATGATGTCCGAGCAAGCTTGGG[A/G]ACACCTCAATTATTCCATCGATACTAGCTACCTTC
AX-117745096	1	3816103	A/G	AACTTCAATAAGTTTGATGATTTCGAATGTCCTCC[A/G]GATGCTACAACATACAACTTAAAAAATTAGAGCTC
AX-105997370	1	3963782	C/T	AAATAACTATCGAGTGAGAATTGATCCATGTTCCT[C/T]AAGGCAAATAACCCAGTATTCAACCAAGCACACCA
AX-117498212	1	3993684	C/T	TCAAGAAAGAGAAATGCAGACAGAAGGAAAAGTTG[C/T]AGACAGTATTGCAGAAACCACCCAGTGCGGACCGC
AX-105964423	1	4038178	C/T	CATGGTTTTATGCTTTATATAAGCTGTAATTATCC[C/T]CTTTTGAGTTATGAATGAAAAGCCTCTTTACTTTT
AX-105987267	1	4040041	C/T	TACAAAGCTTTTCTGAACAGAATCCTATTAATGTT[C/T]TTATTGATTGTGGCTCCACCCACAACTTCATCAAT
AX-105969634	1	4042114	G/A	GGATATCATCTCTATTCTTTTGGAAGGGTTTGAGA[A/G]AAGATATTCATGCGTATGTTAATGGCTGTGACATT
AX-117745099	1	4071379	A/G	ACTCTTAAAATAATATGTGTGTCATACTAGAATTT[A/G]TCATAATTTAACTATTACTCTCTCCGTCTTATATT
AX-117745101	1	4139608	C/T	AAAAGGGTTACTGTTTAGGATAGATGGATGTGGCC[C/T]AATGGCCTTTATAATGTTTTAATAACGGCTCACGC
AX-117844321	1	4173500	G/A	AGACAAATAATCCCTTTCTATTATGTAATTGCTCG[A/G]CTGCTTGTGTCATCCCAGCTTTCTTGAAATTTTTA
AX-117745102	1	4188502	C/T	GTGCATGAAAATATTTTCACATAGCATATCTCTCT[C/T]TGTAGACTATCTACAGTGGAAACTAATTCGTCTAT
AX-106021566	1	4190925	G/A	ATTCATATGTGAACATAGTAGCTTTTGTCCAAACA[A/G]TGTAATTTTGTTCGAAAAATTCATATGTATATTTG
AX-105971353	1	4216663	T/C	AATGCTATTTGATTTAGACTCACATTATTATAAGG[C/T]AATCCCAATTTCGATTTTTTATTTATTTAGTGTCC
AX-117745103	1	4216786	A/T	TCTCAGTAAGAGCAACTTGAGACCTTTGATTAAAA[A/T]AAGATTTTATTCATCTCTCCACAAACCTTGATTGT
AX-106017464	1	4228797	T/C	AGTTGTTGCAAAATGAGCAGATTACCCATTGTACA[C/T]CGAAGGATAGCTGATGCAGGTTTTTCTGGAAATTT
AX-117745106	1	4240725	A/T	GTGGATTTAAATTAATTGATCCAATGGTCTAAATA[A/T]TTTTTTTCCTTTTTATCCTTTTCTACCTTTTATTA
AX-117745108	1	4346422	G/A	ATTTTGTATTTTTAGTTATAAAAAGATTCTCAACT[A/G]AAAAATATCCTAAATATATAGCAATCTTCAGAGAA
AX-105974623	1	4369806	C/A	CTGTCTTCTTAATCACCATCGCTATTGCTTTCACT[A/C]TATTTTCTTCTTTCTTTATTCAAAGCCACCTTTTT
AX-117498213	1	4371079	G/A	ATTTCGAACGATCTAAATAAAGCAAAATAATAAAG[A/G]TTCACTTTTTTGGTGCTTCGATTCAAAGAGAAAAG
AX-117498214	1	4436715	G/A	GGCTGTTTCATTAAATGATTGGGTTTCTGGTATTG[A/G]TATTGCTGTCGGGTTATTTTTGAATCTGTTATTGG
AX-105977901	1	4442931	G/A	GGACCCGCTTAAACTTTGACAGAAATAAGCTATCA[A/G]CAGCTCATCCTTTCCACCTGCCCCTCTCATCTTGC
AX-105962757	1	4584616	A/G	TAGAGTAGTTTGGTTAGGATGGAATAGACAAAGAT[A/G]GCACGGAATTAGTTATTTTACCTTCTATATAGGAT
AX-105973619	1	4585296	G/A	TGATCTGCCCAATAGACATTAAGGACGCGGAATGA[A/G]AGTTTTGAATATATATTCTTGTAATATTTCTTTGT
AX-117745113	1	4585845	G/C	TTAAGTCGTTTTAGTAAACGCATAATAACCCGTTT[C/G]ACAAAGCTGCAAAAATTAGCTTATTTTGAGAAATA
AX-117745114	1	4603020	C/T	GATCTTCGGTCAATTTGTTTTAGGCGAAAACTCAT[C/T]GAAAGCATAAAATAGGTCACGATAGTATTTGGAAT
AX-117745115	1	4611770	T/A	ACAATTTTAGAGCCCAATTTTTGGTTCAATTCAGA[A/T]TAGCTCATTAAGTCTAATACTTAACACCCATCGAG
AX-117745116	1	4614850	G/A	TTTTAACGAACGCATGCCAAGGCAACACCGATCTC[A/G]CGAAGGGATTCCTGAAGCTGTCCTATTATCCATGG
AX-117745117	1	4621094	T/G	CATTCAACTTTCTCTTCTTTTGCCATACCGGCGGG[G/T]AAAGAGGATCGACGTTCAGCCTGTGTGTGGCGATA
AX-117745118	1	4635381	C/T	ATTTAAAAAGAGAATGTGTTATGAGTACTCCATTG[C/T]CGGGATGTGTAGACTGATATATACTCTCCCTTGTC
AX-117844328	1	4645681	T/A	TAAAGGTGTATAAAAGTGTATAATAGTGTAAAAGG[A/T]GTGCTTCTACACTCATATACACTATTACACAAGAT
AX-105985137	1	4752028	T/C	TTAAACCTTAGTGGACAGAGTTATACTTGGTGAAA[C/T]AGTCGAGGTACACGTAAGCTGGTCAGAACACTTTA
AX-105961124	1	4752589	C/T	AGTTCATTGAGATGGCATTTACTGAGAACAGACAT[C/T]GCTCGCTTGTGTATCCTACTCTGTGATGTGAATAC
AX-117490352	1	4757112	T/A	AATTAATTATCTCATTAACATACACGAAGATGACA[A/T]TCTTCTTTACACATACTAAAAAGGAAGAGTGCGAC
AX-117631848	1	4767016	A/G	GCATATTTAAGATAAATAATTGTAGAAATTAAGCC[A/G]TGAATGGTAATCCTAAATTGTTCATGTTGGAAATG
AX-117490351	1	4795092	G/A	TTTTGCCCTTGAGCATCGAGTAGCTCCCAACACCA[A/G]GGTTCTCGTGCTATGGTACAGGCACCAGGTACTCC
AX-117541981	1	4867363	G/C	ATGTGCATTTTCCCTCAGTTTTCCAGTGAGATGAT[C/G]GTAACGAGCATACAGTGATTGGTAATGATTTTGAA
AX-117631844	1	4884036	T/C	CCGCAGTTGTGCGCGCGCGCACACACACACACACA[C/T]ATATATTGGTCCTAAAGTCGTAGTTTAATATTCAG
AX-117631843	1	4887698	G/A	GCAGAACTCACTGAAGTGGTGGTTAAATAGGCTCA[A/G]GTTGATAAAGGTAAGGCTAAAGAAAGTGAACAAGT
AX-117631842	1	4917648	G/A	ATTCTGCATGATCCTTTGGACGTACTTCCACCACG[A/G]CTTTTCTGAGTTTATGTTGTGGATCCCCATCGATC
AX-106026827	1	4920022	A/G	ACGTACAAACTTCTTCTTTTTTTCTTAAATTCCGT[A/G]TCGAGTCAAACTACAACTACTACCCAGTATAATTC
AX-117631841	1	4928336	T/A	TTACAAGGAGGCCTAATAAGAAAAGACACTCCTAA[A/T]CCTTTGTCTTCTCATAAGGATTCTAAAACATCAAA
AX-117631840	1	4955044	C/T	TTTTGCTAACCAAAAAGTCTAACTGTTCTAGTCAA[C/T]TTCATAGTCAATATGAGGCAATTCAATAGCCAATA
AX-105977459	1	4956675	A/G	CTCCCTCTAATCTGTTCCCAAAACATTAAGATTAT[A/G]ATATTTTTACAAAAAAATCAGCTTATATTAGGATA
AX-105980530	1	4960707	A/T	TTTGAACCGCCTTGATCACTAAGCTACATTTTTAG[A/T]TTGTGTCAAGGAAATTCAAAACACAATGTACAGAG
AX-117513762	1	4985095	A/G	TTTACATCTCCTGTATGGTTTGCGAGTTATCTCAC[A/G]TTGAGCAAATTATCCAGTATCTACTCGAAGAATAG
AX-117631838	1	5007567	C/T	TGCAATGCTGCATTTACTAATTGTATCAATACTAA[C/T]GTCAAACTTTTCTATAATAGCGTTATTTATTTGGA
AX-117513760	1	5008185	T/G	AGGTTAAAGGTTCAAACCTCAACTAACACTTTTTT[G/T]TTTTGCAAATATATGAGGGAGCCTTCGTAATTAAA
AX-117631836	1	5023640	C/T	TGATATCGAAAAATAGCCAGAGATTCAAAAGTAAT[C/T]GGAATTTAGTCACTTTTCATGTAAAAGATAAATTT
AX-117631835	1	5026237	A/C	AGTTCGAGCAACAAATGGAGGTGGTTGGAAGTATA[A/C]AACATGAAAATGTCGTTGAGCTTCGAGCATATTAC
AX-117631833	1	5037259	T/A	CACCGATTTACTACTTAAATCATCTGATGATGATC[A/T]TAAAGTCTGGCCTCATGGGTATGAACTTTACTACT
AX-117490348	1	5039463	G/A	GTGTTATTTTTACCCTTAAGGGGCCGTAAGGTTGA[A/G]AAACAAGTTATTCTAGGATTGAGATGAGTTTATTC
AX-106016732	1	5045187	G/A	CACCTCGGAAGTTTTCCCAGGCCTGAATTCACCCG[A/G]TTCCACAACAACTTGTTTATCCCTACGAGTATTTT
AX-117631830	1	5054578	G/C	ATTGATGAATGTTAAACTCCTTGAGTGAGTGTAAG[C/G]ATGAACTCTTTGATTGAATTACAAACTTGTTAATG
AX-117828257	1	5090014	G/A	TGCATTTATTAATTGTTTGTGTTTTATCCGTAAAC[A/G]TTTGCTTTGTTATAATTAAACAAAAAATAAAAATA
AX-117631827	1	5170124	A/G	GGTGGAGGGTTGGACCGGGTTCAGGGAGCGGGTCA[A/G]GGTCGGGTTAAGCCGTGTTATGAGAGGGGTGATCT
AX-117631826	1	5206302	T/C	CAAGAGACATTTCTAGACACATCATTACTGCTAGA[C/T]TGTACTTTGCTTGAGCCGGGATGTACCCAAAGTAG
AX-117631825	1	5212558	G/A	CCAAAAAAAAAAGGTTTTACCATCGCAACGAGCTC[A/G]GCAATGTCGATGCCGAGAGGATCATATTCCGAGTC
AX-106022955	1	5215751	G/A	CTGACTAGTAACGTACGCAAAATTTTGTGCAAGCA[A/G]CCTATTGTCACAATTCAATTTTTCCTAGCGCTGAC
AX-106002130	1	5224109	A/G	GGGGAAGGGCCAGACCACAAGGGTGTATTATATAC[A/G]ACACGAAGTTAAGAGTTGAGACAGTTTTGACAGAA
AX-117631823	1	5250272	G/C	GACATCAGATTCTGTATTCCTTCTTTTAGGAAAAT[C/G]AAACTTCAATTAGAAGCTCAAAACACATTACCTCA
AX-105970278	1	5258903	G/A	GAGTTTGATGATGATGTTCCCACTTAGACAGTTCT[A/G]GTGGGCCCAACTCAGGTCCTAAAGGGGTTCATTGC
AX-117631821	1	5261014	G/A	TGCTTCTTTGTTTAAGGGGGTATATTTGAGTCTCT[A/G]CTTGTTATGTGCTTTCCCTAACTTGCAATACGAGT
AX-117631820	1	5277943	C/T	CTATTTTCAAATTTCATGTCTCTAATCTGTTGTTT[C/T]AGCTTTCCTATTTCTACCCTGTAACTCTCTTCTTT
AX-117828255	1	5278564	C/A	TGTTCCAATTCATACATGATTTGCTCCACAAATAT[A/C]ATCACTGCCGAAAAGAAAGTAGTGCGGGTCATGTT
AX-117827188	1	5535564	G/C	AAGGTTAAAGGGCTTACATATGGAATGGGTGGGTT[C/G]ATCTCAGCCGTTGGATCAACTGAAATCAATGGCTT
AX-117684648	1	5784074	G/A	AGGAAGAATCAGTGATGGGCAGAACATTTTGTGCA[A/G]CACATTTACTAGGGGGAATCAAAGAATAACATGGG
AX-117852671	1	5897783	T/C	CTAACCTACTGGACCCTTCTCCAGCTTCTATCATG[C/T]TGACATCGACGAGCAGCCTTTCAAAGCCCTCATTC
AX-117684645	1	5933281	G/A	TCACTAAAATTTAACAATTATCTAGTTATATTAAT[A/G]TCAAATTTGCCTAGGGTGTCACAATGCTAAAGCCT
AX-117684644	1	5939876	A/G	GACAGATTATTTTGCTACCGTACGTGACATATATT[A/G]TAAAGTCTGAAAGCTTATTTTAAATCGAAACCTCC
AX-105982662	1	5940816	G/C	TGCTCTCAGAAGAGAGCGCTAGGCTTTGCATTTTT[C/G]AAAAATTTCACCAAAAGAGAAAGAGAGTGAATTTT
AX-105971279	1	5942497	T/A	AGGTGGGTCTATAATCTATGAGTAAATATCAGAAA[A/T]GGAATTTGGCTTATATGAAATGCTTTCCAGGGAAA
AX-106024045	1	5964993	C/T	GTTGGCGGACAAGTTTATTGCAAATATTTTCTCAC[C/T]TGAACATATGACAGGATTGAGAGATGAGATCTTGG
AX-117684640	1	6003072	C/T	ATCATTACCGGTACTATAATATAGGGAAAATGATA[C/T]TGTATAGTCGCTCTCAAAATAATAACAAAAAAGTA
AX-106024044	1	6003633	G/A	TTTGGACCCCGCACTATGATTGGGTAGCTCGATTA[A/G]TAAAGTATCTCGTATTCACACAGGATTCTGAGATG
AX-105978039	1	6006448	G/A	ATCTGACCAGAATACTTGACGTACAATTCCCTTCT[A/G]CGCACCCTTCCTAATTGACTAAACAAGACAACAGA
AX-117684636	1	6030600	G/A	GTATAATATACGTATAATTTGTGTATAACACATGT[A/G]TAACTGTGTATAAATAATGTATAATCTATGTAGAC
AX-105984220	1	6041781	T/C	TTCAACTTTCTTGTGCAATTAGAGATTACTCAGTT[C/T]ACAACTGATGAATGTGTGTGGGGGGGGGGGGGGGG
AX-117494099	1	6056893	C/T	TCAGTAACGGTATGCTAGTTCTACCTTCCCACTAG[C/T]GAAGGCTATAATGGTACTCCGTAATTACAAAGTGC
AX-117684635	1	6062840	G/A	ACTCCTACGGATCACTATGACCTACTTTCATCTCT[A/G]TTTGACCAGTCGGTATTACAGTCGGGCAAACTTAT
AX-117684634	1	6063713	G/A	CGCCCGTTGTCTACCCATCCCAAATAGTTATAAAC[A/G]GTAATTGTATGTGTAATTCCGAATATATCCTTAAT
AX-105968740	1	6100134	A/G	GAGTCATTGTGGTATTGTGGGCATTTGAGCGAACA[A/G]CTTGGGTTCATTGGGTATTGAGTGATATTTTTTTT
AX-117695636	1	6124366	C/T	GTTCCTGCTATTTTGGATCGAGGACTCTGTACAAC[C/T]TTTTGCTATGTTTAATCGGGCTTGGCCGAAGACAT
AX-117494994	1	6145991	A/G	ATAATTCCTCTAGGAGTCTGTTAACTCAGCTCTTC[A/G]TAACATGCACCTTTTAAAACCAATAGTCACCTTCT
AX-117695628	1	6392510	C/T	AAGTAGAATAGGCTCAATAACCTCTATCAGAAACT[C/T]ATGAGAGAATAAGCAGACAGAGAGAACAACAAGCT
AX-117627971	1	6554634	G/A	CCTGAATGCAAAAGGAAATCATGGACAAAATCACA[A/G]CTATGTGGGAAATGACATGACTACCTTGTTTAGTG
AX-117627973	1	6568905	C/T	TAATGAGTTCATCTTTTAAGAATTTTAGCATTGCA[C/T]TCATTGTACAATCAAAATTATTGGTTCAAATCTAA
AX-105982562	1	6600703	G/A	AATCCGAATCCAGACGCGCGCATATTTCCAAAATC[A/G]CCATAAAAAGCTGTTGAGATCACCCACAACCCATT
AX-117627975	1	6609101	T/A	AATAAACCCAACATAGCCTGATACCAGGGTGTTAC[A/T]ATTCATGAGTGTCTATCGATACACTACTAGTCTGA
AX-117627976	1	6610634	C/T	CAGATTGGGTATGTAGTAGATGTGAGAATCTGTAA[C/T]GACCAGGACGGTCATTTTAAGAATTAAGGCCCTGA
AX-117490023	1	6672618	T/C	GTAAGCAAGGATCAAAAGCTCAGTAAAGGAACATA[C/T]AAGATATACATGTAAAGCATGCTTATATAACCCAG
AX-105956150	1	6692756	G/A	GTAGCACTTTATTTCATATTACGCTGCGACAGATT[A/G]GGCAGGTAGTAGATCTGGACATCCATCTATGGATG
AX-117627980	1	6721376	G/A	ATGCCATGAAATTCCGCTTCTACGAAGACTAGACC[A/G]CACCTGCGGGCCTACACAAGGCCTTACCAAATTTC
AX-117627981	1	6722666	C/T	ATTTGGTTTGAAGTAGGATTTGGTCTTATCGATGT[C/T]CTATTGGGATTTCAAACTTGGGAATAGTTTAGTAT
AX-117627983	1	6738421	C/T	TAGGTGTCTTGCCGACACAGCCTATTATCCCAGTT[C/T]AGCCCATGGTTAGGGTAGCAGCATATGAGGAAGAA
AX-117627984	1	6745234	C/T	CTGAGGCTCTATTTATAGACAAGCCCTAGGACCCA[C/T]TCATTCTTACCTACCGCGGTCGTAGTAAATGCACC
AX-117627987	1	6754248	T/C	TGATTAGTACCTTCGGTGATTTGATGGCTTCGGAA[C/T]GATTCTTGGCACATAAGAGGATGAATGTTTGTTTA
AX-117627988	1	6759328	T/C	TTAATCAAGTATTTCATCAGAGCCCAAAAAAGGGA[C/T]ATACTTCGAAAAAATTAATGGGAATGATGAGACAA
AX-117513124	1	6781293	G/T	GACCTCTTTTCTCTCTTATCGTAATTCGAATTCCA[G/T]GTACACATTCGAATCTTGTAGTGATAAAGCTTTGA
AX-117627991	1	6786076	C/T	CGATGAAGAAGTATTGTTTGCTGGGGAAGACATTG[C/T]AGAATCATAGGAGAATGTTGTTCTATGGAGCAACA
AX-105969470	1	6789062	C/T	TCGAAGTCTTGTATATAGAAAATCATTCATTCTGC[C/T]AATGGAACAACCCGCACCGCTGCTCCATCGCAATA
AX-117627994	1	6812191	G/A	ATTGGGGTTTTGTCCGATGGATTCTCTCCTTCAAC[A/G]GCCATTCTTCACTCAGGTAAATCTTTCAACGATTT
AX-117627996	1	6812374	G/A	AAGATGATCGAACAACCTAGGAAAGACATCAATAC[A/G]CATACCTAATACAAGTATTCAATAGTTTACAGAAT
AX-117513125	1	6813619	C/T	CAGATGCGCTAAAAAGGGCAGCAGGTGCGAGATAC[C/T]TGGGCAGAAAGTATAAAATCCACACTTCGCGAATT
AX-117490025	1	6824099	T/G	CTTCGCATACCGATTCATGTATTAGTCATTACTAC[G/T]GGATTAATGTTTCATCCAGTTCAATAGAGAAGATA
AX-117627997	1	6824822	A/G	ATTCTTGACGCTCCGAATGGAATGAGTACACGTAC[A/G]CGTGACTTGTTCTAATATAATTCCTTAATTACGAA
AX-105974402	1	6857516	T/C	TGTTTAGCCTTTGGATAATATTGAGGTATTGCTCA[C/T]CAGTTTTTGAGTGCAACCAATCATCTAGGCTTCCA
AX-117628005	1	6882937	C/G	TACAAAGGTAACTAACTCAGGGAAATTAAGCCCAA[C/G]ATGGGAAGGTCCCTACATAATTCGTGATGTTGCAG
AX-117628006	1	6889638	C/T	GATCTAAGCTACTGTGACCTAACTTCATAACCTTA[C/T]AACATAACAAAGTTTGCTATTTGTGCACATAGTTA
AX-117628007	1	6894598	A/G	ATGAAGTCTCTCATCAAGCATATTTGCACCGGCAA[A/G]GGTATCTCTGCATAAACTTCATTTGAAATACTAAA
AX-117628009	1	6925647	C/G	CAGTTTGGAAGCTGAGTGTATGGGTGAGTGTTGAA[C/G]TGAATCATATTATCGCATATTACTAAGAATTGAAA
AX-105981498	1	6962572	G/A	TAATTATAATGAAACATATGAACTACATATATAAA[A/G]CATTAATGCCAAAATCATATAAACTACAACTCCAC
AX-117628015	1	7058271	A/G	TAAAGGATGAGATCGAGGAAGAAGTAGGGGAAGCA[A/G]AATATTAATTCATCATCGATAAGTCTGTACTTATG
AX-117628018	1	7058931	C/A	GAGTGCACTCCTCGATATGAGGTGGCACCACTGTT[A/C]TACCTCTGACCGGCCTCGATGATGAAGAAGCTTTC
AX-117628019	1	7061243	G/A	GAATGATATTCAAGATATTGCAGACTCGGCAAGAT[A/G]CAATAGCACAACTCCAAAATCAAAATCGTGCACCA
AX-117628023	1	7076277	A/G	AGAAGAAGAACTTGAGAAATGCAAAGATCTTTGAA[A/G]ATTAGAGCAGAAGAGATTAAAAGTAAAGTTTGAAA
AX-117628024	1	7077236	G/A	AGAGAAAAGGGATCAAATTACTAAAACTAGAAATC[A/G]AATCATCTCTTACATGATGGAAGTCTATGAAGGAA
AX-117628025	1	7078214	A/G	TCTAGCCACTCATAACCGTATGGACAATCACAAAA[A/G]TATGTTGAATCATAACTACAAATACTAGAGAAATG
AX-117628026	1	7078801	G/A	GGTTTTTCATAAGATGTCTGCAGAGGCGGATCCAA[A/G]ATTCCAATGGGTGCACTATTACAAAAAGGTAAATC
AX-117628029	1	7079731	C/T	TGAAAAATATCCAAACACTTGCCAAAAACCATTGT[C/T]AGAACATTATTCATATATTATACTATATTTTATCT
AX-117628030	1	7080224	A/G	AACTACACTGAACACAAAAGGCATAAAACACATCC[A/G]ATTAACCAATGAAGATCGAAACCGTATGTACTCTC
AX-117628031	1	7080941	C/A	ACAAATACTACAAGACAGAGAAGCTTCACTCAGTA[A/C]AAGAAGAACAAAGCCGTGATGCCCCCCAATTTCAA
AX-117628032	1	7081742	T/A	AAAATCTCCCAACGGTTTCTAATGGAAAATCCACC[A/T]AACTTCTTGCTGCAAATACCATTCCACCCACCTAC
AX-117628033	1	7082770	T/C	ATCATTTGGTTTGGAAACCTTGTCAATGTTAATCT[C/T]ATCAGCAAAGCACACCAGGAGATACACGTCATGCT
AX-117628034	1	7083062	T/G	CAACCAATGTCGACTAATGGACCTTGATTACAAAG[G/T]AGAAAAGTACACTTGGACAAACTGTAGGGTTAGAA
AX-117628035	1	7083123	T/C	AGGGTTAGAACTAATGGTTTAATCTTAGAAAGACT[C/T]AACAGATTCTTAGCTAATGACCAATGGGTAGAACA
AX-117628036	1	7083624	G/A	CAATAATAAATTCTTTCATATTAGCATTGTCAACC[A/G]ATGACGCACTAACAATATTGCGTTTTTTAAAAACA
AX-117628037	1	7083685	T/C	TTTAAAAACAGTGAGGGTTCGTGGATAATGATCCG[C/T]AACAAATTCTAAACCATACCTTCACCCATTTCCAA
AX-117628038	1	7083723	C/T	CAAATTCTAAACCATACCTTCACCCATTTCCAAAA[C/T]GCTTTCACCTCCGAACACATAATCACTCCTCGGAA
AX-117628039	1	7083755	G/A	AAACGCTTTCACCTCCGAACACATAATCACTCCTC[A/G]GAAAAATATTTTCGACTCCCCTACTAGTTTTGATA
AX-117628040	1	7083964	A/G	AAGACTCGGTCATATCCTACTGTCATGAAGTTTTC[A/G]ACACCCTTACTATTCCTGAAAACCTAAGCTCAACC
AX-117628045	1	7085504	T/C	CCCAAAAAACCCTTTCTAGTAAGATATCAAAATTA[C/T]ATGATGCAAAAGATATCCCTATTTGGGCTCTCACG
AX-117628046	1	7086619	G/A	AAGTTATTTGATGCTGCTCATGCATGTTCTCTTTT[A/G]AGGTGTCAAATTTCATAACATACAATACGGAATGG
AX-117628048	1	7088670	C/G	ACCCGATGTCTCATTTGTTAAATGCTCATTTGGTT[C/G]CTCTTCAATTTTGAACCCTAAGTCTTTCGGTGAGT
AX-117628049	1	7088930	T/C	TGAATATCTGCAATTTTGGATTTGGTAATATTCCA[C/T]GTGATATTTAGTTTAATTTGTGTTCTTTTTGTGAT
AX-117628050	1	7089309	C/T	TTGTGGTTATTAATTAATGTGAAATTCTAGGATAC[C/T]GGACACTTGTCACTGAATTTAATTAATTCTTGTAT
AX-117628051	1	7089358	G/A	TGAATTTAATTAATTCTTGTATATGGCTCTTTGGA[A/G]ACTTAGGTTGTTATCTTGAAAAGTATTCTGAATTT
AX-117628052	1	7089647	G/A	CTATCACTGAGATTTCTGTTGCAATTTGTGTCTTT[A/G]AGTCTTATTTATCCGAAGCTTGGGAATTTATGCAT
AX-117628053	1	7089914	T/C	CGTCAAATTTAGACCACCAAAACGATGGCGGTAAG[C/T]TTTCAATTGGCCTAATTCAAAGTTATTATTGAATG
AX-117628054	1	7090081	A/C	TTCTTCTATGAAGAAGATAATTAATTCCCATAGCA[A/C]AAGTCAGAGATGGTCTAAATCCCAGCAATTTAAAT
AX-117628056	1	7090488	G/A	ATTATTTTATAGTGATGGTTTTGTCATCATCGTTC[A/G]ATCCAGAAGCTTGACCATTAGGCGTTAGTTGATGT
AX-117628057	1	7091409	C/A	CCTATGAGTTGTGTTGCTATTCAGTTATTGTGCAC[A/C]AAGGCAGATTCTGCGTGTGCCTTGAGTCGAGGTCA
AX-117628058	1	7091496	G/A	CTAGTCAGGTGTATACCTCATATGTATTTTCCTCC[A/G]GTGCAAGAACAGGACGATTAAGGGGATATTTTGGT
AX-117628059	1	7091683	T/C	TTGCTGGTCTAATTGGGTATCCTATTTTCTGGGAG[C/T]AACACTTAACAAAAGAAATGTCAATCCTCAGAGGA
AX-117628060	1	7092184	G/T	GAAGTAATTTTTCCATGCTGGAATTAACATTCATG[G/T]TATACAACTGAGACGAAAAACTGACGAACAGGTAA
AX-117628061	1	7092238	G/A	AACTGACGAACAGGTAATGACAATTTTATGCGAAC[A/G]GCAGTTGATGTTTCTCATCGATATTTGATTGAAGC
AX-117628062	1	7092493	C/T	GGGAGATTGAATTATGGTTGGACCATTCCTTGGAA[C/T]GTGCATCATTCAAAGAAGATTGTAAGATTTTTGCG
AX-117628063	1	7092979	T/A	GCTGTCAAATCTCATTTTGTCGGACTAAAATAAAG[A/T]TTTAATTGAATAAAATGGGATTTCAAAAATGAAAA
AX-117628064	1	7093018	T/G	AATTGAATAAAATGGGATTTCAAAAATGAAAAGAG[G/T]CTGTGGAAGGAAAGAGTAGTCGGTTGACAACATCA
AX-117628065	1	7093140	G/A	GAGGGTGGGAGGGAGGGGGTGGGGGAGCGAGCGAG[A/G]GAGAGAGAATAGGTAAAGCTTTCTTACATTGGACA
AX-117628066	1	7093223	C/T	GCAATACCTAAAGCCTTGGAGTACAATAATTTTGC[C/T]GCACCAGTAAAACGGCTGACTGAGAGGGAAACAGA
AX-117628067	1	7093573	C/T	GGTTTCTTTTCTTTTTTTAAAAGTGATCAGAAGAA[C/T]AGAAGAGTTTCAATCTAATATTAGAGATCTATGCA
AX-117628068	1	7093794	G/A	ATTTCTTTTAAATTCTCGAAAGGCCTGGTCTCTAC[A/G]TAAATTTTGACGGTCTAGTTTGCTTTCAGGACCAT
AX-117628069	1	7094241	C/T	CACATTGACACCAAAGTTGTGGAACTAGGCTCGAT[C/T]GGAGGTAGATTTTGTTTTTCTGTTTGTTTCTCCCT
AX-117628071	1	7094562	G/T	GTCAAATATTTAACTTTTGTACACATTTAGCTTTA[G/T]TAGAATAATAATAGTTTCACAACTGACTGTATTTG
AX-117628072	1	7094695	T/C	AAATTTCTTTTTCCTTATCTGGTAATAAAATTTCA[C/T]GTTTAAGGTTACACACTCCTGTAGAGACCAAACTC
AX-117628073	1	7095421	C/T	CGAAGAGAGTAACACTTACATCCCAAGAATAACGT[C/T]GGATGTCCATTGGGGTTAGAAAGAGCTTAGTTTGT
AX-117628074	1	7095555	T/G	GCTTCTGCTGCTACAGTTTCAAAGTTTTTGCATTG[G/T]TTCTATCTAATTCTAGCCTTTGCAATTTTTTGATG
AX-117628075	1	7095677	C/T	TATATATTAATCATATGTGAGGCCGAGGAGTTTTG[C/T]GACCTCGTGAATAGCGAATCATTGATGAGTCATAT
AX-117628076	1	7095711	A/G	GCGACCTCGTGAATAGCGAATCATTGATGAGTCAT[A/G]TTTCCCGTGTTCAGCGCCTTTATCCTCTTCATACA
AX-117628077	1	7095778	A/T	TACAGTCTGTTACCTCACAAACAAGCTTATGGCAT[A/T]CATCAACAAAAGGTTGACAATACTTGTTTTTGTCC
AX-117628078	1	7095856	T/A	CAACTCTTTTTCAATTCTAAGCTTGTTAGTTTTCC[A/T]TGGTTCAGACTTGTGTTCTAAGAGGCAAACAATTT
AX-117628079	1	7095963	C/T	TAAAGCCCTGCACAAACGTTGAAAAATCTGCTTTT[C/T]TTTTTGCCGCAAGTTCTTTATATTTGTATCTTAAG
AX-105963618	1	7096243	T/C	TACCAAATGTATTCCTGCAAAAGGTACCACAATGG[C/T]ACGATCCATGGTTCGAATAATTTCGTCGCAGACCT
AX-117628080	1	7096406	T/C	GAGTATCACCCATTATCAAATAGAATTTTCATGTG[C/T]CTGGTTCAAGAAAAGATTCAAGCTCGCATGTGAGG
AX-117628081	1	7096452	A/G	AAAAGATTCAAGCTCGCATGTGAGGGTGAGTGTGC[A/G]GACCTAATGTAAGTAAATAAACGTGTTTTCTCTCC
AX-117490026	1	7096522	T/C	CTCTCTAATAGCTGAAGCTTTTAGAGAGGCACACG[C/T]AATTCACCTAATTCAACGAGCATCTAAAGCTTTGA
AX-117628082	1	7096956	G/T	ACAAGGTCAATACAAGGACCCTGCCAATCATATTG[G/T]TTGGAAACGGCCACCTATAGAGGAGGTTGTTGCAA
AX-117628083	1	7097213	T/A	TAGCTGGGCTGACTTACAGCTTAGCTTCTTGTCAG[A/T]TTAGGTATGTCAAAGTCATATCTCAGTGAACTTGA
AX-117628084	1	7097246	T/C	AGTTTAGGTATGTCAAAGTCATATCTCAGTGAACT[C/T]GAATTCTTGGACAATGCAGTGGATCCAATATATGC
AX-105965428	1	7097419	A/C	TCCTTGTAGTACTATCTTTTGTCTACTATACTTTT[A/C]CTAATTAGGAAAGACCAACCTCTTCTTTAGTATGT
AX-117628085	1	7097665	T/A	ACAAAAGAAAAAGGGTGAAAAGAGCTGCACTATCA[A/T]GCTTTTAGTTACATTAGACAGAACTGGTTTCTGCT
AX-117628086	1	7097771	T/C	TAATTTATGGAATTGGTTTCTGGTTGAGTTGCAGT[C/T]GAACACCGTTCAGCCAAATATCTAGTACTCCCTCC
AX-117628087	1	7098146	C/T	TATTTCACATTCATAAGACATGCAAGTGAGCAAAC[C/T]TAAACCAGGAAGAAAGAATGCCGCTATAGCCATAT
AX-117628088	1	7098190	A/T	GAAGAAAGAATGCCGCTATAGCCATATAGTTGGCT[A/T]CATAAGGAAATATAAACTCGACATAATTTTACGTA
AX-117628089	1	7098223	G/A	CTTCATAAGGAAATATAAACTCGACATAATTTTAC[A/G]TATAACTAATACAACATTCGCTTTGCAACATAAAA
AX-117628090	1	7098268	T/A	TACAACATTCGCTTTGCAACATAAAACGCTACATT[A/T]TATATATAATCACTACATAACTATTAATACATTTG
AX-117628091	1	7098514	C/T	ACTATTCTTGTACTATTATTCATCGTATAATAATC[C/T]CTACATTATTATTCACTGAATAACAATTCTTTCGT
AX-117628093	1	7099177	A/G	ACTTAATAATTAATAATATTTAAGAAAATTAGTCT[A/G]AATGTCAATATGGTGGAGAAATTTTGCTTGTATAT
AX-117628094	1	7099286	A/G	TGCATAAAAAATACAAGTTAACATTGACCTTCAAG[A/G]AGTGTTCCAAGTTCCAACACCTGTGCTTCCTTATG
AX-117628095	1	7099465	C/T	ACATGCCAGGTTTTTAGGTGACACGACAATCAATA[C/T]TCTCTAACAGATTAATGATTTGTCAAAGAAACTTG
AX-117628097	1	7099985	C/T	AATGCAGTGTGACATTATATTTCTAATACCAGTTA[C/T]AAGTATTTATTTGTATTTCAATACTTGTAAAAAAT
AX-117628098	1	7100194	C/G	CTTCTTGAATTATTTCTGAAAAGGCAAAGTTTCTT[C/G]TCTCGCTTTAATCTAATCTCTGAATAAAACGGTAG
AX-117628099	1	7101931	A/G	TTTTAAAATTTTTCAACCATTATTTGAACACCTTG[A/G]GTATAACTAGATATTCATCTTTATTTTTTCTCTCT
AX-117628100	1	7102428	G/A	TCAATCCGATTACGTACGGTTGCTGATTTCGGGAC[A/G]ATCAACATTTCATTCTTGATTCCTCGGTCAAAACA
AX-117628101	1	7102497	A/G	CATCAATTGGGAAGATTTCAATTCGAGTTCTCTCT[A/G]AAGCCGCCATTATTGCTTCCCCTTGTTCGTTTGCT
AX-117628102	1	7103481	G/A	GGTCGAGGTTAGGAGGGTAAATGATAGGTTGATGA[A/G]TATCAAGCTGGTAGTTGGTGGGTTTACTGTAAACG
AX-117628104	1	7107906	C/T	ATGACATGTACATCTAATATGGAATAATTTCGGAA[C/T]AAGGTGGAGCTAATCTAGTTTTCAAAACTCATATA
AX-117628105	1	7108206	C/A	ATAGAAACTTTACCGTCTAAGTGGAAAAATAAATA[A/C]CGTAAATATTTTTGATATTCATGTTGAAATTTAAA
AX-117628106	1	7108815	A/G	TTCTCTTCTCCTTCATCCTCAAATTTTCATGATCA[A/G]CATATTGTTCTTGTAGTGATTCGTGATCTAGTAAT
AX-117628107	1	7108894	C/T	AATACTAACATCATGATAGAAAGGTGTTTCATCTA[C/T]GTGAGTGAAGTCATCAATAGGATTAGGATTACTAG
AX-117628108	1	7108963	T/C	AGAACTAGCAATACCCTTTGTCAATTTATTATATA[C/T]CTTTTTTACCAGTTTAGGAGCCATTTGTAATACTA
AX-117628109	1	7109217	G/A	TGTTGATGCTTGAAAAATTATAGCAAAAGAATAGA[A/G]TGCTAGAACATTAATTGCAATTAGAGAGAGAGATA
AX-117628110	1	7110008	G/T	TCAGTGCTAAGAAGTTCATGATCTTTTGTTCTACA[G/T]AAACAAGTTAACAAGACTTTCTGTTAATGCAAATG
AX-117628114	1	7110647	T/C	CCACCACAAATAGGACGCGATCTGACAATGTAAAG[C/T]GAGATGACTTGCATTTCTCTTGAGTTTTTGTGCAT
AX-117628115	1	7114391	A/T	CTGTGCATTGTGAGCAGTTCTTTGAGGACGTCGAC[A/T]AGGATTCTATTCCACCAGGGCACCAGATCATGAAA
AX-117628116	1	7118670	A/C	TTAACAAAATGTTGTCCCCGCACCACTTATATTCC[A/C]AAAAACTTACCCTACTCTCATTACCCACTCTGAAT
AX-117628117	1	7118773	G/A	GAATATATTTCTCTATAGCCCGCACACATTAAGTG[A/G]TACATTTGTTGTTCTCCAACCATCTTCGAAAACCC
AX-117628118	1	7118809	C/T	TACATTTGTTGTTCTCCAACCATCTTCGAAAACCC[C/T]ATACTTCTCCGCAATCACCTCCTTTCAAAAAGCAT
AX-117628119	1	7118873	A/G	AAAGCATTCTCCTCTATTCCGAATCTCTATAACCA[A/G]TTTCTCAGTAATGCCTTGTTAAAAACGTTTGATCT
AX-117628120	1	7118934	T/C	CGTTTGATCTTTAATCCAATTCCACCCCAACACTT[C/T]GGTGTGGTGACAGTCTCCCAATTTACCAAGTGAAA
AX-117628121	1	7118966	G/T	CTTTGGTGTGGTGACAGTCTCCCAATTTACCAAGT[G/T]AAACTTTCCCCATTTGAACCATCTCATAGAAAATC
AX-117628123	1	7119093	A/G	CCGAATTATATGGGGATACTCGATTTTGCACTTCT[A/G]ATCAATACTTCCTTCCTCTTCTGGATAAGTACCTT
AX-117628124	1	7119313	C/T	TTGCCCAGGGAAACCTTCTAATTGAATGTATTCTT[C/T]ATGTTGCTAAGCTCTTGCAGTCATCTTTTAGGGCT
AX-117628127	1	7119992	T/C	CCCTTGGATATTATGATATATCCAGGCTTCAATGC[C/T]GATTAATTAAACTTTTACCCTAGATATTGGGTTTA
AX-117628128	1	7120967	A/G	CTCAATGTGGAAGCATCAAGACAGATGACATTGAG[A/G]GTGGAGCTGATTTCTTCAGCCAGCACTCTGCTGAA
AX-117628129	1	7122042	A/T	TCTTACAATTTAGGTATTAAAGTATGAAATTATAT[A/T]TTAGAAGCAGTTGAAAAATCTATATCTATTCGCAT
AX-117628130	1	7122364	C/G	TCTTCTTAACAATCGATAAATAGAAAAGACGAAAA[C/G]TAAAGGAAAAAGATCTAGATAGGATTGTAAATGTT
AX-117628131	1	7122433	A/G	TTAGAGGTAAGGCATTGTTGTAAAAATTGGTTAGG[A/G]AGAATAGAAGTTAGCTTGAGGCGTGTCAAGGAAAC
AX-117628132	1	7122918	A/T	GGTATCCGCTAATTTGACTTATAGGAATTTGTGTC[A/T]CTCAAGGCCTGTTAAGTGAAAAATACTTCCTATTA
AX-117628136	1	7124032	G/C	CTATACAGAATAACTTCCAACTTTAACTTGTTTTC[C/G]TTCTTGGAATATAACAATTCTAACTTTAAGTACGT
AX-117628139	1	7125168	A/G	TTTCTCATTCCCATCAAGATGAAATTGTTACGGGC[A/G]GAGGCGGATTTAAGATCTTGGGTTCAATCTTTTGG
AX-117628143	1	7133835	G/T	GACCGGCCAAAAAGGTAAATGCCTTTATTTGATTA[G/T]TTTCGGCAAAAAATAATTAATTATCTGCTTCTGTG
AX-117628144	1	7137313	C/T	GCCATCGACCCTCCATCAGGTGATGAAGTTCCCAA[C/T]AAAGGATAGCGTGAAAACAGTATTTGGAGAGCAGT
AX-105996617	1	7144427	G/A	AGATTTGAGAAAGACTTTGGATCAATGGTCTTGGA[A/G]TTGGTTTACTTCATAACTCTGTGAGGAAGTCAGAA
AX-117628145	1	7155732	C/T	CATTTCCATTTCAATCTTCAATGTGAGTATCACAT[C/T]GTATGAGTATCAAGAACATGTACCTGGAATTTGAA
AX-117800889	1	7292383	C/A	AAACTGTGTTCTAATTGTTTATAAACTGCTTAAGT[A/C]TAACAGATTTTGAAAACCAGTAGGCAAACTGGTTA
AX-117836295	1	7487286	A/C	TAATTGCATTCACTTTAGGGTTCTTTTCTGTATCA[A/C]TGGGGAGGGCGCTTGCAGGTCTAGTGTTTTGATTT
AX-117689784	1	7518263	C/T	GAGTATAAAGCTCAGCAAGAATCTCTATGTACCAA[C/T]GCACAGAAGGCATGAAAAAATGTACCATGTACCTC
AX-117712073	1	7592704	G/A	AGAAACAAGCCTTCAAATTTATCATCATAGACACC[A/G]CCATAATTAAAGATTCAATCAATCAAAACACAATG
AX-117712072	1	7593369	C/A	TCAAAAATTATAGTTTCAAAAGAACAAGCACCAAA[A/C]AATATAACAAAAATATCCAAAAATCACTTGGTTGA
AX-117712071	1	7593450	G/A	AATATCATAAAACAAAGACCATAATGTTCAAAAAA[A/G]CTATGACCTTTAGCCACATCAAACATAAATATTCC
AX-117712070	1	7593548	G/A	AATTGTATAAATTCTCTGTACATTCTGCTCTATTT[A/G]CATAAAAACAATTTCACAAAACTCGTATGGGCCAC
AX-117712069	1	7593658	A/G	ACTGCGAATGTTTTGAGAAACAAGCCTTAAAATTT[A/G]TCATCATAGACACCATAAGATTAAGATTCAACAAA
AX-117712068	1	7593711	G/A	TAAAAGCAGCATAAACTCTCAAGCCAGGCGAAGGC[A/G]AAAGCACTTAGGCGGCCACTGCGAATGTTTTGAGA
AX-117712067	1	7593773	G/A	AAAGTTACAAAATGTAATACTTGTAAGACGAAAAT[A/G]TAGTGTCTCAGACATCCAAGGAAGGATAAAAGCAG
AX-117712066	1	7593811	G/T	ATTCCAAATTTGACACCAAAATGGTAGATTAAAAA[G/T]CAAAAGTTACAAAATGTAATACTTGTAAGACGAAA
AX-117712065	1	7594368	A/T	CAAAACGAATGCTAAAGATTAAAATCTTGAGTGGA[A/T]CTAATAACAGGAATCACCATTTGACATGTAAGAAC
AX-117839389	1	7596298	T/C	AGAAACTCAGATCAACTTCATGACTATGAACTCTT[C/T]TAGATGAAAGAAGGAGAATCCATTGAAGAAATGTT
AX-117712063	1	7597296	G/A	CAATACCAGTCAGGTATAGATTAAGGAAATAATCT[A/G]TTAATGGGGGCTCTAGAATCAACGCAAGGAAAAGA
AX-117712061	1	7627973	C/T	ATTCTACTGTCCGAAAGCCATGTTGCTACACAACA[C/T]GTACATCGTCGTGGTAGTTGGGCAAAGATCGTGTG
AX-117712060	1	7628393	T/C	TGGATTTACTTTCTGTATTTTAGTATTTTTTTTAT[C/T]TGCTTTATTAATTAGTTATAATTCACTATCAAACT
AX-117712059	1	7630647	C/G	TACGTTATCTAGCGGAGAGGGACATAGAGATGCTG[C/G]AGCATCCTGCAGAAATTTGTACAATGTGCTTAAGC
AX-105989268	1	7637635	A/C	ATTTTGGTTCTACAACCAACTTTGGCATAACATGA[A/C]TCTAACCAATCCATGCCCATGATCACATCGAAGTC
AX-117712057	1	7657865	G/C	GCGGCATCAACGCCGCCGGCCACCATCTTAACACC[C/G]TAGGACCAACTACTTTGAGAGGAAAAAGAACAGAG
AX-117712056	1	7661134	T/C	GAAAATTGAGACAGGTGCGATCCAAAGCAACCGTG[C/T]AAGAAACAGGTGTAACCCAAAAAGAAATGAAATGC
AX-117801267	1	7794578	A/G	CGGTGGGTCATGGGATCAGTTTCTACCGCTAGCAT[A/G]GTTTTCTTATACAACAGATACTAGTCAAGTATTCA
AX-117801268	1	7815132	C/T	GAAAGATTTTCAAAACTGCACAATAAATTGTGGTC[C/T]TCTATTATAAATGGTGTATTTGTGCATATTTATCC
AX-117801270	1	7824199	C/T	CCACATCTCCCTATAATACAATCACTACTGTGAAT[C/T]AATCCAAACTGACTTGTGCCATTATCACAACAGAA
AX-117801271	1	7827892	G/A	CCGCATCTTCGGATTTACAGCAGCACCACAGAAGC[A/G]AAAGAGGAATCGCAGAAGGGAGATAAATCGTTTGT
AX-117501355	1	7828146	T/C	CCATCTGAAACTCATCTGAAACACATCCGAGGCCT[C/T]GGATCCTCGTTCAAGCATATCAACAAGTTTAATCC
AX-117801273	1	7829735	T/G	AACATCATTGACATACCCTGCTGATATAGTCATGC[G/T]TGCTAAAAAAACAACCTACATATGAGCTTTCCTTT
AX-117801275	1	7858320	G/C	TTCGAACCCTGCCGCAGAAAAAAGCCTGATATTTA[C/G]TTGGAGAAGGGTAAAGGGGCGGGGCCAACATCCCC
AX-117801276	1	7867928	T/C	TGATATCTTTTCCTTGTGTGTACGTCATGCCTTTA[C/T]CTTGATCTGTTATTGTCGTACCTATATTCCTATGC
AX-117801277	1	7868015	G/A	CCTGTCTGTTGTTATTGTCGTACATATGTTCCTAT[A/G]TGACTTGTTGTTGTTGGTGTCCTATCTTTGTTCTC
AX-106003469	1	7868132	A/G	TGCAAATATCATGCCTACTTCCTATTGTTATATTT[A/G]CATCCATGTCGCACCTAGTTGTTGCATTTTAGTAT
AX-117801278	1	7872095	A/G	ATAAGTTGAATTGTCAGGCATACATAGGTTAGGGT[A/G]ATGGGGGAATCACCCATGGGTGTATGTATATAGTG
AX-106013952	1	7875399	G/A	TCTACATTTAGTAAACTAGTCAACTACGATAAAAC[A/G]ATTTTACGATATTTTTATAGGCAGATTCGGGATTT
AX-106025673	1	7882541	C/G	AGATCAGATATATACAATAAAGCTTCAACTATACA[C/G]TCGTGATTTTGCGAGATAAGAAGGAAGCTTGTGTA
AX-117801279	1	7895498	A/C	CGCCAAATTTATTATAAAACTCCACCTAGGAACAA[A/C]ATAGTTGTTGCAAGTTAGTCTCCTCTATGGCACCT
AX-117801280	1	7897264	A/G	TGCAGCAGTACACCATTATTATCTATCAAATTTCT[A/G]ATTTTATTTTAGGATAGTCTATTCTTCACAGAGGA
AX-117801281	1	7898370	A/C	CTGCTTGTACAGCTTATTCAACCCCCTTACATTCC[A/C]TGTGACTAACTTCATATTGGAATGAATATGTGTTG
AX-117801283	1	7934236	A/C	AATTATGCAGATCAACCATTTTCTTCTCCGATCAA[A/C]ACCTCTGTTATGCCGATATTCTTCCTCCTTCACAG
AX-117801284	1	7938061	A/C	TAATGAAAATGTACTTTACCTTGCGCTTCAAAAAA[A/C]CAAGTGCCTCTTTTTTAGTGAAACTACAAAGATCT
AX-117801288	1	7947853	T/A	CTTCGCTGTCTTTCCCATGCTAATTCATTACCAAT[A/T]TTAGATAACCAACCAAGAACCTATAGATGTACTTT
AX-105976715	1	7951146	G/T	AATGTTCAGTGCATACAATTCTAAGACCATGTTTG[G/T]CCATAAAAAAAATTCCTTTTTTCCAATTTTTTTTT
AX-117501357	1	7976205	A/T	AAAAACCTCTAGTCAAATAAGCGTTCAACTGACCA[A/T]TAAGTACTCATTCATCCTTAATCAGAGGTCTCGGG
AX-117801291	1	7983133	G/A	TCACTAAAAAAGCCTTAGAATCTGCATATGGAAAA[A/G]CTCAAGAATCCAATATTAATATAAAGGGTTTGCTT
AX-117801292	1	7987767	G/A	TTTTGTACTATAATACTTCTTTATATATGATTTCA[A/G]TTTTTTTGTAAGTATGTATATTTATGAATATGTCA
AX-117801293	1	7989723	T/C	ATGGGATTATGGAAGGAAAAAACAACACTCCGGTG[C/T]AATTAATGGTGATTAAATCACATGGAGACTTTTCA
AX-117801296	1	7999265	G/A	ACACCACCTCACATGGCTCCCCATGCACCGCGGCT[A/G]TGCAAATCTTCGTTGTTTTTAACCCGACACTATTT
AX-117801297	1	8003254	A/G	ATTTTGAAAGCATGATTTTTAGAGGCGAAGGTGCA[A/G]ATTGCCAATTAGTTGGTTCGAAGGTGGTGAAGCGG
AX-117801299	1	8006176	G/T	AACATGATGCTACTACACACATAGTCTTTCAAATA[G/T]GTTGGTAGACTAGAAATCCTTTTTGACCTTCTTAA
AX-117801300	1	8028524	C/T	CAATTGACATCATAAGAAAGTGTTTGAATCGTGAG[C/T]TGTGACAAATAGTACACAATCTTTGTCCTTTTTAT
AX-117801302	1	8033167	G/A	GTCTATATATAGGATTAATTTAACTTCTACATGCG[A/G]ACAATGTAAAAAAGTATTTACCTTATTAGCAGTGG
AX-117801304	1	8045251	T/C	CTTAGCGGTTATATAAGCAATTTTTAATTAACGAC[C/T]GTCACACCTCCTTTTTGCGCGCCCGCCTCGAAGGG
AX-117801305	1	8092585	G/T	CACGAAAATAATTTCATGTACCCATATAAAATAAT[G/T]CCTAAATCCTAGATCTAGACCGAGACTAAGAAAAA
AX-117801306	1	8141882	T/C	GTTAGAAGTTTCTCTGATTTTAGCATGTTCTATCG[C/T]GTTTCTTATGTTGGTTTTACTACTATGTTTCTTAT
AX-106023280	1	8152117	G/A	GAGTTGGAATAGGAGCAGTCCTAGTATCAGAAACT[A/G]GTCAGCATTGTTCGGTGTCCGTCAAGCTTAGGTTT
AX-117801307	1	8154156	G/T	CAAAATCATGAATGTTTATTGCCAAAAATTGCCTT[G/T]TTTAGCAATGCTACCCCAATGATACGCACAGTATC
AX-117801308	1	8168249	T/A	TTACAAACCGATACAAGTTTAAGTGACCACGAGGC[A/T]ATTTCGGCTTATTAGTACATATGATGACCCACAAG
AX-117801309	1	8176230	C/T	GTAAGCATCATCACAACTTTCGAGGGCGAAAAATC[C/T]AGGTCGTGACAAAAGCAAAATCTTTAGTGGCCTCC
AX-117801311	1	8181920	G/A	AGTTACCCCCACATAAGCATAGTCAATGGTCAAAG[A/G]TGTTTATTAGTTATAAGTTTTACGAGTTTGAGTGT
AX-117801312	1	8182355	G/T	TAAGTGAAGTTACGACCTGCATTTATTGGCTACAT[G/T]AATTAATGATATACAAAAAATAGCATCATAACTTA
AX-117801313	1	8195663	A/G	TTGTTTGGCTGACCTTCGGACATTTTTAAGTGAAA[A/G]GGGGAGGGCTTTGACAGTCGTTGGATGAAACAAAA
AX-117801314	1	8205361	C/T	ATTGGTCATCATCTCGATTCAGAATTTAGTTTAAG[C/T]AGGGAGAAGCGTTAATACGTAATCTCCCATCACTC
AX-117801315	1	8209928	T/C	TAATATACTCAGAATAAACAACAAGCTCGCTGCAA[C/T]CCGGGGCAAGCATTGCCGGAGAACGATTATCCATG
AX-106014475	1	8212543	T/C	GTACTCACTTTACCGCCCAATCAAAAGGTGAAAAC[C/T]CATACTTTAAATTTTATCGACATCGATTTTAGAGG
AX-117801316	1	8214345	G/A	ACCATTTCAACTTATAGCATATCATGTCTTGGTGG[A/G]AGATTAAGACCATGACCAATTTGCAGTTAGGAGAG
AX-117801317	1	8215495	A/T	ATAAAACAACATAAATTAGGAATATTATCATTCAT[A/T]TAACTCCAGAAGACCATCCATATTCAAAAGTTATG
AX-117801318	1	8217285	T/G	AGATAGAAACTACTCAACCAAAATTACCTCTTTGG[G/T]CACAATGCAGAGCTTTCCATTAGCTTGTCCATGTT
AX-117801319	1	8218909	G/A	TTCTTTCATCTTCATTGCTCAATTTTTTGCTATCT[A/G]CTTCTCTTTTTTTTTTACCCATTCAATTAGAATGG
AX-117801320	1	8243120	T/C	AGAAATCTCTCTACTGATTGAAGCAGGCCTCTAGA[C/T]AGTGGTATGCAAGACTAGCAGGTGCTCTTAGTTTC
AX-117501360	1	8243956	T/C	GCTCCTCCTACTTTGCCGGTCACAGTCCACTCAAA[C/T]AGTCAAGTGTCCATATATATTGCTCATAATCCAGT
AX-117801321	1	8250933	T/C	GTGAAAAGAACAAATTAGCCAAAGAAAACCAGGCA[C/T]TGAAAGTCCGAATTCTCCAAGTCAGTAAGAGTAAC
AX-117801322	1	8267469	A/G	ATAGGTTATGAGAGCACATGTTAGGAAATATTTTA[A/G]TTTTTCTGTTATAGTATTAGGGAATAGGAATTGAA
AX-117801323	1	8275753	T/A	TACATGGGAAATCCTCGAGTTTATATCAATCCTCC[A/T]GGGGCTGAGGTAGGTTTATTAATTTTCCATTTAAT
AX-117801324	1	8276250	G/A	TAAAATCGTTTAAAAATACTGATCGAAATCGGTCG[A/G]CAAACAGAAAAAACCGACCAATTTTCGATCGACTG
AX-117801325	1	8288184	G/A	CAATAGTTGAAACTTTTTAATGGTTGTTGATAGAA[A/G]TGATTCACAGAAATATATAATGTTATTAGAGAGAT
AX-105978235	1	8296721	T/C	CCTTGTATATTGTAGTTCCTTTTTGTGGAATTTGT[C/T]CCACCATAGCTGCCCTTGACCATCAATTGTTCCAT
AX-117536539	1	8355740	T/G	GTTCAATTATGCAGTTCAATTGTTGTAGTTCAAAT[G/T]TCAGGAAACTGTGTCCTAAAGTTGAACCATCAAAC
AX-117801335	1	8460576	G/T	CACTTTTGTTACGACCCAAACCGCTGGGCTGCAAT[G/T]GGTAAATGGTAACTTACTTAACCAAGTACCAACAT
AX-105986892	1	8466356	A/G	GTATGTGTAACAAAATTTAAGTCACGATATTTTTG[A/G]CATTTACTATATATGTATTACGACAACACACATTG
AX-105974213	1	8499222	C/T	AGATAACTTGCATTCTCAGATTTTTTTCCTCAAAT[C/T]TGCTCTTCATTCTCTCTCAATCTACTATCTCATCA
AX-117801338	1	8513908	A/G	ACACAAAACAGGACAATACCAGAGTTAATATGGAC[A/G]ACTACGAAAATGAAAACCCAACAGCAACGTTAATT
AX-117801339	1	8515209	C/A	CACTCGTAGGAAAGCCTTTGGGCACGTTTAAAATA[A/C]AGTTGTGATTGTGTACATGTTCGTGTGACATAATT
AX-106014982	1	8516791	T/C	GCCCAATTATTGTGTGATTTGGATGATTCCTTCCC[C/T]TGACAACAACGTGGAAATAAGAGAAGTGAAGATGA
AX-106025179	1	8518149	G/A	ACTTGTATATAGCTTTCTTGATGCTGACGAAGTAC[A/G]CGGATTTGGCTGGTTGTAAGGTTAATATTCGCCAC
AX-106013465	1	8518434	G/A	TCATCTTCTATCGTCCTTTCGTTTTTAGCTCACTC[A/G]TGGTTTGTTTTTTAGCTGAAAGACATGTACTCTCT
AX-117801340	1	8520536	C/T	TGTGGGGAGGACCCCGGTTTTTTTGATGATATCAA[C/T]GTTCGACGCGGTCGAAATTTGAAGATTTCGAGCGC
AX-106011932	1	8539572	T/C	CTGTTTGCATGCTTGAAGTTAAAAGAAAAGAAAAC[C/T]TGTTAAGTGCATATTGTCTTTAATTTTCGTGTTAG
AX-105965629	1	8555358	A/T	AGTTATACATGAGTCTAATTCGGATTATAATAGTC[A/T]ATTTGCTGTAGTGTTGTTTACTTTAATATCTTATT
AX-105968482	1	8597765	T/C	ACAACGAGTGATTAGTTTTTAGGAGATGCATATTA[C/T]GTTCTTGTCATTCATTAGAAAATAATTGAAGCAGT
AX-117801348	1	8598303	C/T	GTGTCTAGATGAAAAATATGAACTAGTTTTAGGGG[C/T]TGTCTATGTATTCCGCCAAAGAAAAAAGGAAACTT
AX-106019109	1	8599274	T/C	ATTAGATGAACATAAATACATACATGTCAATGCTA[C/T]ATTTTTAGGGGTTAATCTACACGGTATACCCATTG
AX-106014474	1	8602169	C/T	TAGGTTGTCTATATCACACCCTTTGTGGTGCATTC[C/T]ATTCTTGCATGAAAGTGCAATACTTCATGCATCAT
AX-105963987	1	8611057	A/G	AGAGTTCTCAATTGTTGCAGTCATGACACGCATTT[A/G]ACGAGGCCGTTCAGGCTCACCATTTCGCCTCCAGA
AX-106001538	1	8624884	T/C	ATTTATACTATTTCTCCGTTAAATTAATTAAGTTC[C/T]GGTATTCCTTCAGCTGACAGTATATCAATTTTACC
AX-105980818	1	8653702	G/A	ACTGAATGAGCTCAATTAGCAAAGTAGTACATTAC[A/G]GGCAAGCCTATGGTGCATCTTTGTGGCATGTGAAC
AX-106026623	1	8655886	T/C	GTAATTAAAGTTACGACTAAAACACGTGATTCTAG[C/T]CTACCATCATTAATCACTTCATCACACCTTCGAAG
AX-106012951	1	8663107	C/A	GTTAAGTTCTCCGAACTGGTTGACCCGCCGGAGAG[A/C]TGTGCCGTTTGTTTGTACGAATTTGATGGGGATGA
AX-105971906	1	8666304	T/C	AATTTTCCTTTCAAATCAATGGGGATAAGTTGATA[C/T]CTAAAGCCGCAATAGTGAAAAAGCAAGTGCCAATG
AX-106025178	1	8667217	T/A	GGTGGAAAACCAAAAAAATAGTATTAAATCTTTGC[A/T]TATCAAAATTGTTCTGGATTAATGTATGAATAGTC
AX-105999130	1	8670723	G/A	TACCCTTCCCAAACTCCATATGTGGGATTACACTG[A/G]GTTGTTATTGTTCTGGTTGTATTCTTATAAATAAT
AX-106027578	1	8681717	C/G	ACTCAACTCAACCTGGGTGCCCAACTCCCACTGGA[C/G]TACTCTCTAGAAACTCGAGGTAAACTGCGTACCTT
AX-117801355	1	8708014	A/G	GGGTCGGGTACCACCTCGGAGTCCGTACCGAAGCT[A/G]TTTGCCTCCCGGGGCCTGACCCGGGTAGGTGAATC
AX-117801356	1	8709912	T/C	ATGATCACGAAACTCGAGTCAGAACTTTCGAAGGT[C/T]AGGGTTGATATCATTGATGCTCGGGCCAAAGCAGC
AX-117801358	1	8746300	T/C	GCCTGAGACTAGACTCACGTATAGTATTAGAATTA[C/T]GATTTTAGATACTTGACGAGCTACTTAATTAGTTG
AX-106026624	1	8777868	A/G	GGAATTCTATTTTGTGATTTCCTTCGCATCTCTTC[A/G]AACAAATAGATTATGGTTACACTTAGTTTGAGTCG
AX-117801360	1	8829593	G/A	TGTGATATATCCTTTGATTCATTAACTAGTATCTC[A/G]AAAAAATTCCCATCCAAGTCTTCAATGATAGCTTT
AX-117546728	1	8878184	G/A	CGCCGGTGAGCCTGATTTCCTCGCCTGAAGTCGTC[A/G]TTCTGGTCACTTGAGGTGTGAAGCCTTCCGGGTAG
AX-117501364	1	8895180	A/G	AATTGATTACCTATGACTTGGGGATGATAATTGTT[A/G]ATGAAAATCATTCTTAGGGCTGTAAACCTCGAAAA
AX-106002008	1	8933660	G/A	TGTGCAAGAAATCAGGAGAAGATGGGATCCACTTG[A/G]TAATTTATATGTCGTGCGGAACACTCATGCACCCA
AX-106021669	1	8945094	C/T	ACAAAGTCAACAGTGAACATTATGAATCCACCCTC[C/T]GGTCATTTGTAACTCAAAGGGGCACTAGATCTTCC
AX-117501367	1	8954331	C/T	CTGCTCACGTTTCTGCTTCTGCTCCCCGCTGCTTC[C/T]TACGATGCTGTTGTCCGTTACTTCTCCTTCAAGTT
AX-117801370	1	8980056	G/A	TGCATAAGAACATGGAATTAGTAACGTATGGATGT[A/G]TGCTCAAGATAAAAGATATGACTATGGCTAAGTCA
AX-105972345	1	8985422	C/A	AGATTAGTTTAAGATCTTGAGGTAGCACTAATTTT[A/C]CGGTCACAAGCCTTGAAGTCCCTTTCCTTATTTCA
AX-117801371	1	8998882	G/A	AATCAAAAGCTTCACAAACATGTTACCATTTCGCA[A/G]ACATAAAGCACATTTCACCGGCCACCCAGAACACT
AX-117801373	1	9002850	G/A	CAATCATTTGGCAGCCTTGGAATGACTCTTGGCAC[A/G]TCCGAGGATGAACGCTCGTTTAAGTGTGAGAGAAT
AX-117536531	1	9006306	G/A	AGGACCCTCGCGATCGAGGCCTTATGCTTGCTATC[A/G]CGAACATAGGCATGGTATTCTATCACTATCATGAG
AX-117801375	1	9010984	T/G	GTTGGAAAAAATGCGAAAATATTCCATTTCGGCCT[G/T]AGCAGCCTTGCTCCTTAATCAGTGGGGATGATCAT
AX-106009955	1	9017426	C/A	TCTACCATCTTGTTTGTGGTATTTCCAAAGCGCAT[A/C]TGTAGACGGAGGATGCACTTTTTTATGTATGTAAA
AX-105983859	1	9048248	G/A	GTTCACAAAGGATGGAATTCTTAGGATTCTTAGCA[A/G]AAGCTTCGAGATTTTTTAAGGTTTATATATCGTGA
AX-117764904	1	9050924	T/C	TCTCAGGGTCACATTCAGACAAAGCCATTCGATAC[C/T]CACACTGATTTAACTAATGAGTCATGACAAACATA
AX-117536534	1	9072486	G/A	TGACTTGGGTATGAGTTTTCTTTTAATTGGAAGTA[A/G]TTGTTAATAGGTTTGGCACCTGTATTGCTCATCGA
AX-105991463	1	9089363	C/T	GTTGGTGGGATGATTACTAATTGTGTTGATGTCGA[C/T]GTTGATATGTTCTCATATTTTGAGTTTTTAGGTTA
AX-117801381	1	9136658	G/T	ATGAAACATCTTCTATAGTTCTTTGTATCAATGAA[G/T]TGTACTTTTGTGCATTTGAGCTTTTGAGAAGCTTA
AX-117495331	1	9153285	A/G	TGAGGACCCACGGGATTATCTTGACCGCTGCTATG[A/G]AATATTGCAGAATGTGAGAATAGTCGAAAGCGATG
AX-117536535	1	9166466	G/A	ACTCCCTAATAAAGGCAACTCTATACCCAAAGCTC[A/G]AACTTCTGGTTAAAAATAAAGAAGTACTTACCACC
AX-117801385	1	9209902	T/A	CTTCGTGGGTACCCGGTCTGCTCTTTTGTTTGTGC[A/T]AATTCCCGCAAAGTAAAATAGGTAGAGAAAGAAAA
AX-117801388	1	9242624	A/T	GTCTCTCTTCTTCATACATGGACGGATGCATCCTC[A/T]GCTTCTTCTGCTGATTTACATCATGACAAAAACGG
AX-105970666	1	9443389	A/G	CCGCCTTTAACTAAAGATTTCGGATTCGATCATTA[A/G]AAATTAAAGGATCATGGTAAGGAGCGGTTTCTGTA
AX-105964535	1	9456195	G/A	GAGTGATAACGAAAGGGACAATCGTAAGAAAGCAC[A/G]TTGGTAAAAAACTATTGAATAAAAGTTCTAGGAAC
AX-117590435	1	9457252	T/C	ATGATGAAAGTTGAGCCGGGCATACTTCGTAGAAA[C/T]GACATAAGTCTACCACCAAGGAAGGGAAATGAAGC
AX-117590433	1	9483789	T/C	AATCAAAAGCACAAGGTGGTTTGGGAATTCAGAAG[C/T]TGAACTGAAAAATAAAGCAATCCACCCAGGGTTGG
AX-117507992	1	9487590	C/T	AAAGCCCAGTACCATCATGAAAAGGGAAGCGGGCC[C/T]AGAGGAAGAAAGAGAACAAAAAGAAAGGGAGGAAT
AX-105969828	1	9491831	C/T	GATTTCTTCAATATTCATTCTGGAAAATGTACACA[C/T]ATATATATATATTGTTATATATTTAATATTTTCAT
AX-106010100	1	9503478	A/C	AACTTTGGTAAAGCTGATGCCAATTTGTGGCTGTA[A/C]AACAACATGACAATAAGTCTGGTAATTGAACAGAT
AX-106023877	1	9505057	A/C	CATATAGCCGATACCAACTTGTTTAGAACTGAGGC[A/C]TAGTTGTTGTAAAAATACATGTTGGCTCAAACCGC
AX-105979396	1	9540955	G/T	CCCTATTGACTTCCACTACTTGGTTGCTAAAAAAG[G/T]GTCGTAGGCAACCTAATCGTGGTGGTCAGATTTTA
AX-105982985	1	9556343	A/C	AAGAATCCTAGCTGCTACCAAAGACTTGTGGAAGG[A/C]TTCTATATCTCACCATGACAAGACCTGATATTACC
AX-106009602	1	9567610	T/C	AACAGTGGCTAGAGAATGCACGACATTATTAGTCG[C/T]ACTATTATGATAGGAAACAATAGGAATATGCCTTT
AX-106009137	1	9605369	A/G	CGATGGAAGATCAGGAGCGAGGAGAGTTAGACCCT[A/G]CATATTTCGAGTGGTTTTATGACCAAGATACTTTT
AX-117590915	1	9605926	G/A	TATGCCAGATAATCGAATATCAACATTTTTGTCAT[A/G]CCTCGGGAAAACCATTGTCCCTAGAAATGCCACTA
AX-105974861	1	9607468	C/T	CCCAGTTTTATCGAACCACGTGAGTTTGATTCTCA[C/T]CGAAAGTGAGATACGTAGGCAACCTTCATCGGGTT
AX-105982508	1	9635597	G/A	TCATCCACAACGACCTATATAATAGGACGTATGGC[A/G]CCCCCTAGCAATGCTTAGGACCAAATCAAACGCGA
AX-106017162	1	9741588	T/G	AATACATTGTAAATTGTGGATATATTTTAAATAAT[G/T]GGTTTAAAGGTGGCTATTGCAGCACTTTACCCAAC
AX-105962087	1	9743377	C/A	TCTCATCAAATACTTTCAGTTGCAAGGAAAACGAC[A/C]TCGCTTTATAAGCGAGTGAAAGAAACATTATCTGG
AX-105978387	1	9777129	A/G	AAGCAATGAACAATCCCAATTAAATACAATCACAC[A/G]ACGTCGTTTGGTTTAATGAAAGAACTGAACTGGAC
AX-117590424	1	9816776	G/A	TTTTCCGGCGACATCTGGTCGGGCGTTTCAGGCCA[A/G]CATCAGATCCGTGTGTCACCGATGGTGACGGTGAC
AX-106008218	1	9825088	A/G	ACTGATACTGGACTTGAATAATCTCCTCTGTCCAT[A/G]TTGTTATCAACAACCCTTAGTTTGAAAATGCTAGA
AX-105961672	1	9831271	C/A	GAAAATTGCTAGACTAGAGACTTGCCTTAATAGAC[A/C]ATTATCGACAAAAACACAGTGAAGCCTGTCCCCGA
AX-106018192	1	9831463	A/G	TCCATCACCCTTTCTCTCTCCTTATACCTAAAAAG[A/G]TGATGCAAAACCAATTTCAAGCTGTCAAGGATATG
AX-117590423	1	9836030	T/G	CAGAAGCCCAAGGAAAAGGGGTTCAATCCGATTTG[G/T]CTAGCCCAGTTTTAGAGTTTGAACCTTGGGTCAAT
AX-105963398	1	9912479	C/T	TTACTTGAGTTTCATTGTAGAGAAAATATTTAGAA[C/T]AATGGACCAGTTTTGAGGTTTAGGTGAAGAATGAT
AX-117507985	1	9954227	A/T	ACAGACACCAGCTACCAAGTTGGGAAAAGTGCTCA[A/T]ATAAAACATGGATGGAAAACTAGACCAAATTTGAG
AX-106002939	1	9956069	C/A	TTTTGACATTCACATATAAATACTTTTTGGGTCTG[A/C]GAGTATTAACTAAGGAATAAGGGGAAAATGAGAAA
AX-105959844	1	9983617	G/C	ACTTCTACCAAAGGTTTAATCCCATATTTACACAA[C/G]TACTAAGAGAATTGCACTAGACTACATCTATTGAG
AX-106019754	1	9987967	T/C	CACATCAATTTGCCACTGGAAATGTGTGGAGAGCA[C/T]CCTGCATCAGATATAATGCTCTCTTATTATCATGT
AX-105988946	1	9996887	T/C	CCCACGTTGATATTACATGAAGGGGAGTTTGATCC[C/T]GTGTGACCAGGAGGTCACAGGTTAGGGCCGTAGAA
AX-117590416	1	10001102	C/A	TGGTTTACTGTCAGACATTCCACATTTGCAAGCGC[A/C]GGCGGTGAAGAATCTGTATCACTATCCACATTGAC
AX-106022356	1	10077991	G/A	CCTTTTATAGCTCCCCCTTCCTCTGTTCAATATGC[A/G]GATGAGGGTTCTAATAGCAGAAGTTTGGCTATGAG
AX-117590409	1	10138964	T/C	TCTGTTGAGCTTTGGGAGTGAGTACTGAAGCAGAT[C/T]GAAAGAAAAAGAATGGCTAATGCGGCACGGGGAAC
AX-117590408	1	10140475	T/C	TTCTTTGTGCCTGAAAATCACAGGAGAAACTGATG[C/T]TCAACCACTTTTAACAAGAAGCATGTACTCCCTCC
AX-117590407	1	10145112	C/G	ACCAGCGGTAAGGACATTTTCTCGGATGAAGCTTG[C/G]ACACCTCAGGAAATATTGTTGTGAGGTGATTCTCC
AX-105976837	1	10149391	T/C	CATATTTATCTCCTAAGTACATCTCGAATAGTGCA[C/T]TATTTTTTGCACGAAATCCAAATTTAGTATTTTTT
AX-117590405	1	10172542	C/T	CAATTCTCCTATTTTCTATGACTTATGGCAATAAA[C/T]ATTATTGGTTTAAGGCTGAATGTGCTAGGGAAAAC
AX-117590403	1	10200006	C/T	ACACAAGAATAGTACAACTAGTATACTGGTAAACT[C/T]ACAACTAGGGGTGTTCACAAAAATTCGAAAACTCG
AX-117590400	1	10271871	C/A	ATTTCCTATTTGTCTAGTGTAGATTTGGGATTCTT[A/C]TTATTTTCTATCAATAAAATGAGGCATTTAGAATT
AX-106018708	1	10334459	C/T	CGGCTATAAACATGACATTGTCGTCATGATTATAG[C/T]CATCTTGTAGTTTAAGAGATTTGTACTTATTACCT
AX-117691913	1	10567540	T/C	TGTTTCGGTATTTGACAAAGTCTTCGAGGTAGCAA[C/T]ATGGAATTTGCAGCCCTGTTCTCTCCCTCTATCTT
AX-105960175	1	10569396	A/G	TAACTCTAATTAGATCCACGGCGGATGAAATCAAC[A/G]CTTGCTAGCACGTCCAGTAACACCTAGATCTGCAC
AX-106001398	1	10588930	T/C	TGATACGTAACAAAATAAGTATTAGTACGCGTAAC[C/T]TATTTCAAGATAACGTTTTGTCATAATTTTAATCA
AX-117494659	1	10665936	T/C	ATGAGAGGACAAGTAATCAATAAGAAGATACTAGT[C/T]GAAAACAAGTTCAAAGATCTCAGAAGGGAACTGGG
AX-117836645	1	10671510	G/A	TTCTGCCCAGGCCTGAAATCCTTCATCGCGATCGC[A/G]AAGCACAACTTCTCAGAACCCAAATTTAACCCTAC
AX-117645169	1	10679905	G/A	ATAGCTTTCGATCTAGTATATAGGTGGCACGGTAC[A/G]GATCCTTGTATAATATACGATGTCGTTCTCCTATC
AX-117645168	1	10679948	C/T	TGTTCTCTTAATAATATATCTATAACTGCATTTGC[C/T]TACAATGATAGCTTTCGATCTAGTATATAGGTGGC
AX-117645167	1	10680035	A/C	TATTAGCAGACAAACAAGTAGTCTGAACATACTAT[A/C]GAGATTTTGAAGGATATGTTAAGAGCTTTCCTTTT
AX-117691916	1	10682822	T/G	CTATCGAGAAAGAAGCGATTCATAAAACGTTTAGT[G/T]CACTTATTTCTAAGTCAATTGTGTCTCTCCTATCC
AX-117691917	1	10684229	G/C	TGCTAGTATATCAACAGAAAATATCATAAGAATTC[C/G]CTTTCAGAAACGATAAATATGATCAGTATATTAAT
AX-117830655	1	10686818	C/G	TGTGGAAGTATACCTGAGCCTTCTATCTTCTTTAT[C/G]TGTTTTCCCCTTTAAATGCAGTCCTATGTGTTCTT
AX-117716894	1	10782612	C/T	ATAACCCTTTTTAATTCCATTTATATAGAATACAA[C/T]AGTCTAAAGAACTCAAATTTACAATAAGAAAAATT
AX-117716882	1	10800314	C/T	TCCAACAAGCTTTAGATGAACTAAAATGATACCTG[C/T]CTAGCCCTCCACTACTTCGTACCTCGAAAGCGGAC
AX-117525777	1	10851799	A/C	CTAGTTAAGCCCCTACGAGCAGAGGACCATTTGAA[A/C]CATTTACAGGAGACTTTCGACATTCTAAGGAGGTA
AX-117525776	1	10853941	C/A	TCTTGGACCAATTACCTAGCCCATAATTGCTAGGC[A/C]CATACTGCTGACCTAACCTGATCCGTATCCTATAT
AX-117708111	1	11029758	C/T	TTTAGCTGGTGAAAGAAGGTTAAAAAATTCATTTT[C/T]TGCACGTTCTTTCTGGATTCTGCTAATCGTATAGT
AX-117708108	1	11079131	G/A	TCATGCGGTCGTGGATTCCTAAGTACTAAAACGTT[A/G]TATATCACAAACGTGCTTACAAACTATTGTATTTC
AX-117495723	1	11082379	C/T	TCGTCCCAAAACCACGATGTCACTGATATCATGAG[C/T]ATCTAAGGTAAATACATAATCTATCAAAGTGTCTA
AX-117708106	1	11105103	G/A	TAACATTTATACATGGATAGGATGGATTCAATATG[A/G]TAATTTATTGTTTGTATTTTTTCTTTTCCTATAGG
AX-117491733	1	11219165	C/T	AACTCTTCGTGTTTCCAGTGAAAGAGGGGCAGCTG[C/T]AGACACCGGATTTTTGACCCTCCCCGAGAATTTTC
AX-117670191	1	11236277	A/G	TAAACAAAAGGAATTTCGGAAAAGAGGGGAGTCCT[A/G]GGTTGGTTAGCCTATAGGATCACCCCACACAATGT
AX-117833715	1	11245221	C/G	ATATCTCTGATTCACCTTCCACACTCTCTTCCTCA[C/G]ATTCTCCATCATCTCCTAATTTCCCTAGTACTTCA
AX-106010217	1	11246987	A/G	ACAAAATCATAGGTTTTCCTGAAGATTTTGAGTTC[A/G]CTAATGGTAAAGGAAACCAGTTCCAAGATAGAAGC
AX-117493124	1	11266228	T/G	TTTGGTCGTTTTCCGCTGCAAGGCTGTTTCAACGC[G/T]TGCGTGTTCTATTTCTTTTAGGCTACACTTGCTTC
AX-117670184	1	11321646	G/A	TTGGCCTTCTCATTCGCGATTTGGGTCCCGCGTTC[A/G]CGAAGGGTTAGGTCCAATGTTCATCACGAACGCGA
AX-117670183	1	11322881	C/T	CTCCTAAAGGATCTCGGAGTCCAAAGAGTTTAATA[C/T]TATCTTTTTGGACTGTTGAGATCATCTTTTTGCAC
AX-117493123	1	11364767	C/T	CTTCAGATATTTGTTGTAGTTAAATCTTAGAAGTT[C/T]GTGGATTGTGATTCCAGATTCTGTGTAGATTTATA
AX-117643466	1	11457584	C/A	TATTCTTTTCGCCTCGATTCGCAGCGATTTGCATA[A/C]TGTTATTGAATTTCAGACTGTCAACCTGTTGCTTC
AX-117670181	1	11459140	C/T	GGTCATCGTTTTGATTTTCGACCGATTTATCCTCG[C/T]AGCCTTAAAATCTTCGTTCCCGAAGTGCTAAAAGG
AX-117525243	1	11744148	G/A	AAATATTTTCATTCGAGCGAAGTGCTCCCTACCAA[A/G]AATTTTTTCATATCCAAGACTCAAACTTGAGACCT
AX-117711295	1	11786808	C/T	TTTTTTAAAATATTTTGGCATGTTAAGAAACGGGG[C/T]GGTCATTCCCTAAAGCAGATAAAGCAATTGCTTTA
AX-117495899	1	11839429	T/C	TTACTTTTGTCCAGACTCCAAAAATAAAGTAGTAA[C/T]CAAGAAAGTAGTAAATTGGTGTAATACATTATCTT
AX-117711292	1	11856536	A/G	TGATATTCAATAAATATGTAATAAAGTATCAAAAA[A/G]AAAAACTTTTGTATAACGGTTAATCAATTATAAGA
AX-117711288	1	11864484	G/C	ATGAAATTTATTTTAACATCCAACATTTGAATCTA[C/G]ATTGAAGCATATTTTCTCTTGAGTAAATTCATTAA
AX-117525245	1	11866410	G/C	TTAGGGGCAAATATGTGCAATAGTATAACGGTAAA[C/G]ATATAATTGATCAGATACTCAAACGGAAAATGTAT
AX-117711287	1	11869720	T/C	GGCACGATTAAGGGCTTGAAATATAGCTTGCTCAC[C/T]GCCTTTGGTTCTCATGGCCATCGACACCGCTTGGA
AX-117711286	1	11872859	C/T	ACCATAGTTCAAATCTTATCAGAGACAACAAACAC[C/T]AGGTTATTTCTTCCTATCTGCCTAAGCTTTAGTAG
AX-117711285	1	11879102	G/C	TCTAAGAAGTGGAATACACTTGAATTGACCGTCTG[C/G]TTCTTGCAGCCAACTGCAGATTTTGGAGCTGCAGA
AX-117711284	1	11879361	G/T	TTGTTGCACTTCTTTAAAACTTGACTATCTTTCTA[G/T]TTCTAGTTTCAATAACGGATATCTTCTAAGCATGG
AX-117711283	1	11879582	G/A	CCGACTCTTACTAGTTTATTATTGAGATGTATTTG[A/G]ATGATTGATATTCTAGTTTGGTATTGCATATCTTC
AX-117711282	1	11879647	G/A	CTTGTACTGATTTTGGAATAAAATTGGCCTGAATA[A/G]AGTGGAATGGAAATAGAGGATTCATATAGCCGACT
AX-117711281	1	11879868	A/G	GGATTTTTGATGCATTAAGCTTTGATTTTGACTTG[A/G]GTTGACCTATATGACTTTAGGTTGTGTTGAACCTT
AX-117711280	1	11881403	T/C	TAGAGGGGTTAAACCAAATGCACAGGTCTATAATA[C/T]GCTTATAGATGGACATTGTATGAGAGGAACGATGA
AX-117711279	1	11881659	A/T	TGGGTATGATGGATGAGGCAAAAGAATGGTTAAGG[A/T]AAATGCTTGAGAAGCCAGTTTCCCCTAATGTACAG
AX-106021050	1	11881936	G/A	GCGGTTAAGAAAGGGGTACATATGAATGAGTACAC[A/G]AGTAGCGTTTTGTTGAATGGCTTGTGCAAGAAAGG
AX-117572327	1	11882182	G/C	GGGAAGTTGGAAGAGGCTTTTAAGTTGAGAGAAAA[C/G]ATGAAGAGTGATAATGTGGAGCCGAATATTGTGAC
AX-117711278	1	11882182	G/C	GGGAAGTTGGAAGAGGCTTTTAAGTTGAGAGAAAA[C/G]ATGAAGAATGATAATGTGGAGCCGAATATTGTGAC
AX-117711277	1	11882520	G/C	TTCTTGAATCTTTGAATAGTTTGAGACATTACAAA[C/G]TGACCCTTGAAGTTTTTGATGATGTAGTGAGTTGG
AX-117711275	1	11915657	G/A	AGGATGCGGCTCTTTCCAGAACCTTGCATGGATGC[A/G]GAATACTTCGTGCATTAGATTGCCTTTTATAATTT
AX-117628871	1	11958632	G/C	GAAAAGACTGCGAGTATATGGATGTTTGAGATTCG[C/G]CCCAATTTTTAGGGCTTAATAATTTGCCAAATTTT
AX-117628872	1	11967726	T/A	GCACAACATCAATTAAGATTGTAACCCAAGCAGGC[A/T]GACTTGTTGCAGAGGTTAGTCACTACCCTTAATTT
AX-117628873	1	11981715	A/G	GTGTATTCGCATGGTAGAAGAAAAGTGATCTTCGC[A/G]ATCGCGAAGTGTGTCCCGCGTTCGCATAGTGTTAG
AX-117628877	1	12138926	C/T	GCAATTTGAGCACAAACTCATTCAACCCGTCGAAC[C/T]CGCTCAGAGATTAATAGGTTGGACTACAAATATTT
AX-117628878	1	12143420	T/C	CATTTCCATTAATTTCACGGGGTATCTCTTACATC[C/T]TATCAGCACAATTATTAGATAGTTTTATCCACAAA
AX-117628879	1	12144733	A/G	CCTTCCTCAAACCCTACGTAAATACGGGATGCTTT[A/G]TATATTGGGCGACCCTTTATTGTAGCTTTGAGGAC
AX-117628880	1	12152443	C/G	TACAAGTTCCTTATTACAAATATTCCCTAACAATC[C/G]ATTGCCTAATCAAATTGTTTGTTTTGTAAAGACAA
AX-117628881	1	12152678	A/G	AATTCAGAAATAGTCAAGCTCCAATGCAGATACTG[A/G]ATATCGAGTAGATAAACCCAACCAAAAAATAATAA
AX-117628884	1	12190796	C/T	ATACCACCCATACAGTCGTTTGGTAGGGGATAAGA[C/T]GTGTGATTAAATTTATATTATGTTTGGTTAGCGGT
AX-117628885	1	12192926	G/A	GACAGCGTAATAAATTATTTTTGCGTCTATGACTC[A/G]AAATATTACATGTTTCCACATTGCAAATTATAATT
AX-117628886	1	12212349	G/A	TTTCTGGCTCTAATGAAATTACTACTAATTTTATG[A/G]TTCTGTTGTCTTCTTGAGCCGAGGGTCTTCCGAAA
AX-117628887	1	12212793	G/A	TAGTTTAATACATATATTTACTAAAATTTTCTGAC[A/G]AAATGGTGTCACATAGGTGTGCATCCGCCCTTGAC
AX-117628888	1	12214421	T/C	TAGGTTTTAGAGGTGCATAACGTATAATGAACACT[C/T]TTTATCGGAATTTTTTTTACTTATATCAAATTTGA
AX-117628892	1	12270328	A/T	TAGTATTTTTTTTAGCGACACGATCAACATTCAAC[A/T]TTTTTAGAAACTTATATTTTTATGTTATAATTCAA
AX-117628896	1	12298015	C/G	AATATGACACAAAAAACGGGTATAGATGCAAAAGT[C/G]CCGGAGAATAGCGTGTCAAGAGAAATAAGCAAACT
AX-117628897	1	12298580	C/A	TATATAGGTGTGGCCGTCTCGTTTAGGGGTACTGA[A/C]GTGCATCAGCGAACACTTTTAAGTCCGCACTTTAA
AX-117628898	1	12311784	C/T	ATTTAGACTCAATCATAAGCTCTATACTTTTACTA[C/T]CCCTTATTTGGTAAAAAACAATCTTTCTCAAACTG
AX-117628899	1	12316176	A/G	CTCTCTGATAACCTGATTGAAGAACATGTTCGATG[A/G]ATGTTCGAGTGGTTTTTGATAGAGGAGTTCATCGC
AX-117628900	1	12342091	G/A	GTCCGCAGTGAAGAGATTCAGAGAGTGCTTATTTC[A/G]GAAAGTCAAGCAATGAAGCCGCAAAGCAATTTGTC
AX-117628901	1	12342158	T/C	TGTCCGGACTGCAATGGACTCATCGCATCCGCACT[C/T]GATATTGTGTGGTCTGCAAAGAAGGAGTTCAGAGA
AX-117628902	1	12370057	C/T	AGTATCTTTAACTTCTAAACTTGAAGCTCAAACTT[C/T]AGGACTAAGTGTCCGTAACTTTTGAACTTGAAAGT
AX-117827753	1	12379211	A/T	ACTTAATTGGTTTGGTTCGATTCTAATATTGAAAA[A/T]TCTATTTACTTCGTTTGGTTTCTTTTTAGGGAAAA
AX-117628903	1	12381123	G/A	AACTAAGGTTTGGAGTTTGACACTTTTCCTTTTCT[A/G]TTGTTTTACCGACTTGCATGCGAGATTCCTCCCTT
AX-117628904	1	12383465	G/C	GGTAGAAAAGAGAACTAGAAGCAACCAAGCGCGCG[C/G]CATGCAATAACTTGGGGACATAGTTGTGCTTCCTA
AX-117628907	1	12392701	T/C	CCAAATCCTCAAATTCGCCAAGGTTTGAGGCTGTT[C/T]GAGAAAGTTTGCCAAACAGTGAGAATGGGGTGTTG
AX-117628909	1	12408333	C/T	TGGAAGGATGAACGATGCATCTGAGATCGGACATG[C/T]AAAGAGACGCATCCCCAGACCAAATATGGCTTCTG
AX-117628910	1	12409793	T/C	TTTTAACTTCTCCGTCTACCCAACTCTACCACTAT[C/T]ATGGCTGCCACCACCCTCTTTCCTCCATAGCAACT
AX-117628911	1	12418058	A/G	CAGAGAAAGAATAGGACTGCCAAATGTGTCATAAG[A/G]AATGGCGGTCGCGGCCTTCCAAAATGGGTTAAATA
AX-117628912	1	12428209	G/A	TTGATTACAATCTCATGGATCCATGTTCTCCCTTC[A/G]TTTCCTCGTCGGGAAATCGAGGTAGACATTTACCC
AX-117628913	1	12473710	A/G	GGCGTGAAATAATGATGTTCTGGAGATGATTTCAA[A/G]GATAATGATAAAGTGGGGGCGGTGTTAATGGTGGG
AX-117628914	1	12482933	G/A	CTGGGGAAGGTCCTTCTGGGACCAAATAGATAGGA[A/G]TTTTCTTTTTTCGCCTTATAAAAATGTAATAAGAC
AX-117628915	1	12501535	G/A	GTTCCTCGCATTTTCGAGTACTCTGCCGCAATTAC[A/G]AAAGAGGCATGTCCGTATTTGCGTACAAATAGTTC
AX-117628917	1	12507929	G/A	ATCACATAAAGAGTTAAACTCATAATACAAAATGC[A/G]AAAAGATAGCCCAATAAGGGGGTGTTACTAAGTCA
AX-117628918	1	12514505	T/G	TTTGAACCTATATGTTCGGTAGCGTCCTTATTAGT[G/T]GGAGTGATGGCTGGATAACTATGTGATGAGTATGT
AX-117628919	1	12532103	G/A	CTTTATGTATTGCAGATGCCGATATAAAAAGAATA[A/G]TGGGGGATGACGAAAGCGACGTGTGTATTATTCAT
AX-117628920	1	12566558	C/A	CCTCATACTGCTATTTTGCTTTCCTCCACTTTCCC[A/C]AATATTCATAAGCCAGTCGGCATGCAAGTCCGAAG
AX-117628922	1	12599388	A/G	AAAAAGCCAAAAAATCACTTATTTTGGACCGGAGG[A/G]AGCACTATATCGATTACCAATTCCGATCATCATAA
AX-117628926	1	12630414	G/A	ATATTATAATAGGCATGTGGACTTCTGTAGCAAAG[A/G]TTATGGACAAAATACTAAAGCCTGTCACTGTAGAG
AX-117628927	1	12647681	G/A	TAGCACACTTGTAGTAATGATAGCATTTCAGCACC[A/G]TGCACTCATTGGTATGACAGGGGGATACATTTTGC
AX-117628928	1	12649169	A/G	GCAGATAGTTCGTTAACTCAATAACCAGTGTCAAC[A/G]TGTTCTGATGTTACTTTCATGGTAAAAGGAGATAA
AX-117628930	1	12656937	C/A	TGACACTAATGACAACATTTATGAACCTATATCAC[A/C]ATCTCAACCAGACTACCAAAGGTCCTCCAACTCAA
AX-117628931	1	12761483	T/C	CATGGGGATAGTTGAGACTAATATGGTCGATTTTG[C/T]TGTGTTTCAGATTATAGGTTCCGCCAAGAGATGAT
AX-117754838	1	12803359	G/A	TTCACATCAATAGCAGAGTTGGTCAACAAGAATCA[A/G]GCTAAGACAAAGCAATTGGAACGATCAAGGCCCCC
AX-117520702	1	12845269	G/T	ATCAAGACAGTTGGATTGAATCAAATCACTCGATT[G/T]CTCCATTATTCTCAAAAAAGGCTAGAGAACCATAA
AX-117680650	1	12845491	A/G	CTACATTTACACTATTTGCCCCCAGAGATGTGCCA[A/G]CATCATGCTCAATAGATGGAATATATCTCTCATCC
AX-106020885	1	12846212	C/T	TAAAATTATTACTTACTTTAAAGAAAGGGAGATAT[C/T]GTCGATTATATGGCTTATGATCTCCTACACCATCA
AX-117680652	1	12846372	T/C	TGAGTGTTGAAATATCTCCTGTATCAATCGATTTC[C/T]GACACCATGTGCACAAATCATAAGAAACATGCCTA
AX-117502273	1	12846630	C/T	TATGTATTTCTCGTAATACATCAATATACACTTAC[C/T]TGTTATTACACATAATGCATCCCATTCCTTTTCGT
AX-117680653	1	12847549	C/T	ATTTCATCATCTAAATCTAATCCAATCCCCGATAT[C/T]TGTTCTTGGCTTGCTGCTCGTGCTCTCTCTCCGGT
AX-117680655	1	12891284	A/G	GCCATACGATGTACAATTTTGTGTCGATTATATTG[A/G]TTATATGGTGATGACGAGGGTAAAAGCACGAAGGG
AX-117493757	1	12906256	C/T	TGTAGTACATGATATATAAGCGTACGCATTTGAAC[C/T]TTTTCGTTATTTGATGTAGTTCTTGAGAGCTTCAT
AX-117680656	1	12938378	G/A	GGGAACTCTGACACATCCAAAGATGAGAGAAAGGC[A/G]TTGGATCATGATCTGTAGAGTTGGTTCATCTCATA
AX-117680657	1	12940719	A/G	GCCAAGGTTAGGTTCAAAGAGACTATTGCGGCCTA[A/G]GGTATGACGATAATTGGTAGAGTTTATATCCCTGA
AX-117680658	1	12946719	T/C	CTGTCGCACTTACTCATATTTGCCATCCATACACA[C/T]ACAGTGATGTTTCGTGTGACGTAATGTTCCCAGGA
AX-117680659	1	12949854	C/T	ATAGTTTGGCCTCGCATGCCTAATGTTCATGCACT[C/T]TATTTATATACTGAATTCCCCTCTTGAATGATCTT
AX-117680662	1	12962059	T/C	TGATTCCCTTCCATTGTTGTGATGCTTTACCCATG[C/T]TGAATCCTTTCCCAAAATTAAGTATATTTTGTACT
AX-117680663	1	12973366	G/A	ACAACTAGGACCTGGTTCGTTAGTGTGTCCTGACA[A/G]AAGTACAAAGTCTACTATCCAGCTGAAACGAAACT
AX-117680665	1	13089170	C/T	CTTCTCATCTTCGTATTAATGTAGGTGAGCCTTTG[C/T]AGGATCCCACACTCTATAGAAAGCTTTTGGGGAAA
AX-117520703	1	13123931	C/G	CTTTATTTTAAATTCATTTGTCTTTCGAGTTAAGT[C/G]ATTGAATTTTTGTGTTTGTTACCCAAAAATCACTT
AX-117680667	1	13126621	C/T	GGCGAGGGGTGAGAAACCAATTTCAATTAATGTTT[C/T]CGCTTCATGATAATGCCTTCCACTTCAGGTATATT
AX-117680672	1	13239416	C/T	CGTTTAGGTTTAATTATGGAAGGGCGAGTCTTGGC[C/T]GTTGATCTTGGGGAACGAGTTGGGTCGTTTGTAAT
AX-117680674	1	13277385	G/A	AATCTTGTGCATACAGAATGTAGGGCTAATCCCCT[A/G]AATATCAGCTAAAGTTCATCAAATTGTCTTTTTCC
AX-117834950	1	13292325	C/T	CTCCGAGCTGCGACTTCATCGTCCAAACCCCGTTG[C/T]TGCGTCTTCACAGAACCAGTCACTGCTGCCCGGAT
AX-117837604	1	13370441	A/G	CTAGGGATCTCTTGGTATCCTTAATGTACGATAGG[A/G]ATCTCTTGGTATCCCGAGGATCTCTTGGTATCCTC
AX-117699226	1	13406307	C/T	GGGTGATTCTTAGATATAGCGTTATTTTGGGCATT[C/T]CGAGGGTTCGAGCGTGTCCGTTTTATGATTTCAAA
AX-117699227	1	13410819	T/C	CATAAGAGTTTAAGTACTATATGGTCTGTGTTTCA[C/T]GATCTTATGAAGAATCAAGTTTAATCTCACTATGG
AX-117699228	1	13432626	A/G	ATGTTCACGAAATCCTTCTGGAAAACAGACATTTC[A/G]TAAACTTAGTCGATTTTATCGAATCTTATACACCT
AX-117523521	1	13440621	G/A	TCAACAAGTGACAAATTCTGGGGCAAATTGACTAG[A/G]TTAGTCAATAATTAGTTACTTTTTTTAATTTGAAT
AX-117699229	1	13452546	T/C	TCATTATCGACAATCTAAACAACAGACTAAAAGGA[C/T]GTAAAACCCACTTCCTAAACCTAAAAGGAAGAACC
AX-117699232	1	13481682	G/C	TATTTGCCTACTAGCTTCTTGATAATAAGGACCTT[C/G]TGGCTACTTCATCCGTGTTATTACCTAATCACAGC
AX-117699234	1	13481871	T/G	AAAAATAACTACATGTAATTGCTCGTTCAATTCAC[G/T]GCAGGTCTGATTCTAATGTGAGAAAGCCTACATAG
AX-117699236	1	13494471	T/C	AACAACAATTACACCCAATTCGAAACAAGTTGGAG[C/T]CCGCTATATGAATCCATACTCTCCATTAAATTAAA
AX-117699237	1	13498248	G/T	CACATTTCTTCCCTAGTATTTCCAAATCCTGTAAT[G/T]TGAAGCTTTGACATAACCTTTGCCACCTACCATAT
AX-117699238	1	13499516	A/G	TTCGGACTGGAGCAACAAAGGTATTTAAAAGGAAG[A/G]ATTTTGAGGTAAGTGAGATTTTAAGCTTTGATACT
AX-117495093	1	13515773	G/A	TGGGAAACAAGAGTGAAACGTGAGGGTTTCTAAGT[A/G]TTTCAAAAGGGACTAAGGTTAGGCATTGGGGAGGT
AX-117699240	1	13550068	C/T	ATCTATTCTACTACTCATAGAAACTAAATTAGCTC[C/T]GACATCATGAGTTGCTAGCACTAGGTATTCCAGCG
AX-117699241	1	13556281	G/A	AGGTTATACCAAGTTTACCCGGCACAACTTTCACC[A/G]TATACCCTTAAGGTGCTCCTACTGTTGACCAAGTA
AX-117699242	1	13558450	G/T	TTTGTCGATGGGTTGGTGCTCTTTGTAATTTCTAT[G/T]GTATCCGAGATACATGTCGAGCTGTGGAGTTGATT
AX-117495094	1	13592966	T/A	TTTGAATCCTCTATAGAACTTTAGTGTTATCAAAA[A/T]TTGTATATTTCATAGTGAAAATATATATATAGAAA
AX-117699247	1	13618185	T/C	TTTTGGGGGTCACAGCTTTATTTTTAATGCGCTAC[C/T]TGAGTTCGATTTCGACTCTACCATTTTCTCAAATT
AX-117699249	1	13649636	C/T	CTCTTCTCTCTCCCTTCCCCTTATATAAGACATAT[C/T]CCTTACCTAACTTAAAGTACAAGTACTGAGAATAT
AX-117699250	1	13651317	T/C	TATGGAGGAAGTGCTCCCTAACTAGATTTTATCCA[C/T]ATGCATAACATTCTAATGTATAATAGTATAAAGAT
AX-117699251	1	13654250	A/T	CTTAATTATGCCTCTATTATTCAAAGGGTCCAAAA[A/T]TTTCCGAACAATTTGTGTAAAAGAGACATTTATGC
AX-117753194	1	13787596	A/G	TGAATCTCTTCTCCGTGGACTGCGGTAAAAGTATC[A/G]TTGTCGCGGTAAAGGCATCATGACCGCACAAAAGC
AX-117753195	1	13791455	G/A	TAAAGAAACCAGGAAAGCTAGACTGAAATCCAACA[A/G]TGTCCCAACACAGCAGACTGGTGCACTAAAAAAGC
AX-117753196	1	13813931	G/C	CGGCCTAGATGGGCCTTCTTAATAATGAAATGAGG[C/G]ATCAGGTGTCCATATATAGGGTTGGTGTCATACCT
AX-117753197	1	13814548	A/T	GTAACGTAGTGAGTCATATGATATTCAAAATCGGT[A/T]GTCCCATCGTAGATTTTGAGATATGGGGGCATCTT
AX-117753198	1	13818114	G/A	TTCTCTAACAAAAACGACTCTATACCCAAGGATTC[A/G]AAACCTAAAACATCTGGTTAAGAATAAAGGAATAA
AX-117753200	1	13863057	C/T	TAAAAGTCAAGGATTGTTTTCTACATCATTATCAT[C/T]ATCGTCTGATGAACTTTCATCAGCAAGACGGTATC
AX-117531417	1	13885329	C/A	GGCGGATTTAGGGGGGCGGAAGAGGGTTCACCCAA[A/C]CCTCCTTCGCCGGAAAACTATACTGTACATATAAG
AX-117753201	1	13887377	A/G	GATGTAGTTCTCGCCAGGTTGTATCAATGATATCA[A/G]AGTCACTCACCACCCTCTGTACCTACCGTGCCTTG
AX-117753202	1	13891722	C/A	TTGTTTACTACGGGGATAATATTACATACTCAAAC[A/C]TTTTAAAAGTGTGTCAATAGCACACCACTTTAACT
AX-117753203	1	13898832	T/C	CTATTTACATCACTTTCGTGTGGAAGTATTTTATG[C/T]CGTTATTGATTTGGAGCTTCAAGAGCTTAATAGCC
AX-105964226	1	14462786	C/A	CAACTGAAGGAGTTTATCGAAGGGACCATTAAGAA[A/C]AAATATGAAGTTGCTGCCAAATCCTCCCTTACATA
AX-117835852	1	15755648	C/A	GCTCACACGTGCTAGTTAGCTGGGAAATGAATCGA[A/C]TGATATAGTTTAACCTGCCCAACAGACTCATCACG
AX-105983090	1	16127647	C/A	AGTCAAAATAAGAGCTAGAGTAACAGAGATAAGAG[A/C]AGAGGTAAATCCAACAAATTTGCAAATGTTGAGTG
AX-106017801	1	16335292	G/A	TTCCATCTGCGTCAGATATTGATCGAATAATTTCG[A/G]CAGAAATACCAGATGAGGTGGGTGATTCTAATTAT
AX-117825044	1	16428216	T/C	GAGCCGGTTGTACAAAAGGCCAAGGCATCTTTGCC[C/T]AGGCCACCTCCACCTTATCCTCAACGGTTAGCAAA
AX-117640753	1	16737537	G/C	AATGAAATGTTCCAGGGCCTGTTATTCAACTGAAA[C/G]CAACCTGTATTTTAAATGATAGTAATAGTATAGTT
AX-105999387	1	17339299	G/A	AGAAAACTTTCACTTTATTAAAATGCGGGATAACA[A/G]AGTTTCACGCTTTTCTCGAATACAAAAATAAAACA
AX-117511879	1	17508118	G/A	AATTCCAGTCGTAGCGGTGAAGTCACGACAGAAAA[A/G]AAAAAACACAAGTCTTTTCTAAAAGCCCGATGGGC
AX-105990108	1	17840135	G/A	AAGTGCTCAAAAATTCGCTCAAAAGCTGTGGAGAA[A/G]AAGAACTCGTGTGAAATATGGACTAAATCTCGTCA
AX-117745989	1	17997330	C/A	ACCTTTTAAAAAAGGAACTCGGAATTAATCACAAG[A/C]TGGCCAAAGGCCTTTTGAAAGAAGAGAATTTGTCA
AX-117511363	1	18159831	T/A	TTTGATGTACAAAGACGGATGCAATTACTTTTTGG[A/T]ATAAATATTTCAAACATTGATTTTTTTAATTTAAG
AX-117611681	1	18178893	C/T	ATAAGGCTGCAACTTGAGAGCTCTATTTGTAAAGA[C/T]AGTAGAAAATGATTAACTGGATGGAGACCTATAGC
AX-117611682	1	18194951	T/A	AAGGTCCCCTTGCCATAATAAGACTATCTTTACCG[A/T]AAAAATTTAGTCGCACTCAACGTTTATACTCGTGA
AX-117611683	1	18205268	G/A	ATTTGCAGATCAAGAAAGAGTTCTAACTTTTAAGT[A/G]GATCACTTGGACCTATCGATTATCATCCATCAGTG
AX-117611684	1	18208079	C/A	ATTCGACCAGACCCGCTCGTTTGCCGCTCCTAGTC[A/C]TAAAGTTTAGCTCGAGCGACTAAATATGATGAAGT
AX-117611685	1	18213026	C/G	GATTTGATTTGCCCCAAAAAATTTGGGTGCTGCTT[C/G]ACAATGTCAAGTCATGTAGAGCGACGCTGCTCTAG
AX-117611686	1	18216439	C/A	TCCCACTGATGAGAGCATCAATTCACATCCTTGAG[A/C]CTTCGCATCACAATCTTATGTATTACCTTCTTGAA
AX-106022396	1	18251094	G/A	TATAGAGCTGTAGGTAATAAGGAAATTTGTCTAGA[A/G]TAGCTACAAATGTTAAAATGCTTTTGACTGCTAGA
AX-117611689	1	18258924	C/T	TCTCCCCTGGAATTTGAACCTGCACTTATGTTGTT[C/T]TACATACATATGATTTCATGACATATAATTAAGAC
AX-117611690	1	18261759	A/T	TGCTAAAAGGAAACTGATCACTTATTGTGAACAGG[A/T]GGGAGTAGTTAAGAACAGTCTAGTTGACTAAAAAA
AX-117611691	1	18373530	T/C	TCTTTTAGTATATCATCTTTTTCTCAATCTATATC[C/T]GTTTGTTGCATTGCCTTGTTGCAAGTTACAGTCGT
AX-117611692	1	18393207	G/A	AATTTTTAATTACGTGGGTAATTGGTTAATTACCG[A/G]GTAACGAGACATTACGTAATTACCTAATAATGGAT
AX-117611693	1	18401483	G/A	GATGGAAAAACAATAACTTACTACCTAGGCTTCTC[A/G]TAGGAGGATGGGGCACTGCATTTAGAAAAGGTAGC
AX-117611694	1	18430876	A/T	GAGTCAACTTTTTCTATAAGCAAATAGTTGTGGTA[A/T]CAAGAAAGAACAAAAATCAAGGAGAGTATGTGATG
AX-117611695	1	18442460	A/C	AAGTCTACCAACAGGCACCGGCTTCGTGTTACCCA[A/C]ATTATAAATCCTCAATTGGGCAGCACCCTTCTTCT
AX-105982944	1	18783966	G/A	CAAAGTAGAAACCTAAAAGAGAATTATGCATCACT[A/G]TCTTTGAAGGAATAAAATAGTGGACACACACTTCA
AX-117748338	1	19003046	T/G	ATTTACGGAAATTAAAATTTAATATTGAGTTACAT[G/T]GAGATACTGGGATATATTTTCATGGTTGTATAGAT
AX-117748339	1	19003085	T/C	ATACTGGGATATATTTTCATGGTTGTATAGATTAC[C/T]AAGATTTAACTCTAAACTTGAAAGTTAGGGATATT
AX-117492587	1	19512828	G/A	TATAAGAATGATGACTGGATACTTACATGCTGCCC[A/G]CTTTCTGTTGAGGCAGATTTGGAACGAAGATAACT
AX-117659428	1	19880897	A/G	CTAGGTGAGTTAATTTGGGTGGGAGTCTTTGAACA[A/G]AACTTCACTTAATAGATAAGTTCAAAAGAAATTTA
AX-117659429	1	19947439	T/G	TGCTAATCTGTAAAGAATCAAGGATAATTGAATTT[G/T]GCATATAAGTCCAGGCTGGTACTTTGCAATCGAAT
AX-117659430	1	19956007	A/C	GTGATATTTTGCTGAAAAAAATCATTGTCCATGCT[A/C]CCACGAAATCATATTTTTCATTCTTTGGAAAATTC
AX-117659431	1	19958344	A/G	CAATATATTGCAAAGCATGCCAGACGCATTTACTG[A/G]CCTAACGAAAGTAACTGTATTCTCATTGCAAATGT
AX-117491803	1	19966949	A/G	TCAATCCATACCTTAAAATTGCATGTAGGTACGCC[A/G]GGTTGCCTATAAATCATGTTCATACACGCCCAGTA
AX-117659438	1	19988515	A/G	GTTAGAGTTACAGAAGAAAGATCGTGGGTAGTGAC[A/G]TGGTACCATTGTGTTTTGTTCAAAAAGGTTTATGC
AX-117659439	1	19988924	G/A	GGGAGTTTATTATGAAGGGAAATATAGTTCGGGAG[A/G]TTTTCGGAGAAATGCAATAGTTTAATTAGGAAATT
AX-117659441	1	20029503	T/G	GAAGCGGTGCCAAGATAAGATGGAGAGTAAAGCTA[G/T]ATTTTTGTCCTTTGCTTTTTTTAATACCTAGACCT
AX-117659442	1	20032959	A/G	TGAAATTCGTTGGTGAAGTTGGAAAGAATGATGCA[A/G]GTTAATATAGAGGGAGTAATAATCGAATTGTTTGA
AX-117517252	1	20050830	G/A	CCATTTTCGCTCAAACTTCAGGATACGGTGTCCTA[A/G]AGTTTAAACCTTAAAATTCAAATCGTACCCTAAAG
AX-117659445	1	20056064	C/T	ACATTGTATAGCCGTTTTCAAAATAACCGAAATAT[C/T]TATATTTTTCGGCTACTGAATGTAAAATAGTTTTT
AX-117731489	1	20067866	G/A	ACTTAGTTGGGTTACTGGACATTGTTCCAAGAGGG[A/G]ACATTATAAGGGCGATAATCTCATTCTGGGACCCA
AX-117659446	1	20091703	A/G	CTTTGTGTGTTGTTTTTTAAGTATATATAGTTTGG[A/G]ATATCAATTATTGTGGACATTGGTCCATATGATAT
AX-117659447	1	20110192	T/C	CATTACTTCGATCTCTTAGGGGTTTCGGAAAGGGA[C/T]GAGGAGGAAAGGATCAATAAAAGCAGATGGAAGGA
AX-117517253	1	20116706	C/T	AATACAGCTGCCCGTTGAAGATTATTTTCAGAACT[C/T]TGAATTGTAGAAGTTGTGCTTAAATTGATTTTATT
AX-117517254	1	20116710	A/T	CAGCTGCCCGTTGAAGATTATTTTCAGAACTCTGA[A/T]TTGTAGAAGTTGTGCTTAAATTGATTTTATTAACA
AX-117659448	1	20156453	C/T	AATAGAGAGAGAGGATAATAGTAAGGTCCGGTCTA[C/T]GGGCAACATGAGAGAGTCATTAGGTAGGGGAAGAT
AX-117659452	1	20306633	C/T	CTTGAAGAGCTTTGAATGAGATCTGGACCAGATCT[C/T]TTCGAGGTTCTTCCATAAAAACCACATAATCGAAC
AX-117492119	1	20314366	T/C	TTGTAGCCCCTAGTTCAATTCTTGTTTAATTAGCC[C/T]TTTTTTTGTCTTCTTATGTGTTGTTTTATTTTCTT
AX-117659454	1	20445418	A/C	AAAAATATTCGAAACAGGCGAAACTGTTTAATGAA[A/C]TTGAAATTGGGAGAGTCCAAAAGACAAGAGAAAGT
AX-117659456	1	20503129	G/A	ATTCTGGTTTTATATATACCAATTTTAGGAAAGTG[A/G]TATTGTCCTATAGGCATGATTTCTAATAATAGTGT
AX-117659457	1	20503594	G/A	AGGTGTGTGATTATCCTAATGGCATGATTTTTACC[A/G]GTGTACATGGAGATTGAATACCATATATGGCAGGT
AX-117659458	1	20506191	C/T	AATAAAATGCATTTCTGTACGAGTGTGGGCTATTA[C/T]TGCAAAATTGTGCAAATGGCTTAAAAATACTAATG
AX-117659459	1	20522571	A/C	GGTTGGTTCTTCTTCCCATCCGAATGACGAAATTA[A/C]TGAAACCATCCCCGATGTTGTTGACCTCGAGAGTT
AX-117659461	1	20545120	T/C	ATGCCATGGTTTTCCGACATTGCTAATTATCTTGT[C/T]ACCAATGTGGTGCCGTATGAGCTCTCTTCTAACCA
AX-117492122	1	20587863	C/T	TTCAAGCAACGAGTCAAACCCGAGTTGTTTGCAAA[C/T]CCGACCCGCAATGACCCGACAAACCAACATAGCCC
AX-117659463	1	20596487	G/A	TAAACCTCACCAGCCTTCATGTTGAAATTGACTAA[A/G]CAACAACTTCAATACTGCAGTTCAGTACTAACTTG
AX-117659464	1	20604918	G/A	TATTTTGCTTCAGCTGTGATTAGAGGCGGAGTCAA[A/G]ATTTCAAGTTTATGGGTTCGGAATTTTAATCGCCT
AX-117659465	1	20610801	A/T	GAACCATGCCTAACACACAGAAAAATAGTCTTATT[A/T]TTTTCTTTATTTGGCAGATTAATGCAAGAGGTTAA
AX-117659467	1	20636714	G/A	TGTTATCATATTATTTAGTCTTCAAAATTGTTGTC[A/G]ATCTGATAGTTCAAAATTTGTCTGACAATCTCGTT
AX-117659470	1	20693159	C/T	TGCTTGACTCGACGCTTTTTGTTCACTAATGTATC[C/T]TGATCGTGATTTTAGGCGTTACTCTTTTCAATTCG
AX-117659472	1	20740364	C/T	TTTATCTTACTAATAAAATGGTTGCTAACATGCCG[C/T]TAATTTAATTTAGTTCATATAGTTCGAGGTGTGCC
AX-117659473	1	20780171	A/G	GGAGGAACTGAACACCTTGAATGCACATGCACAGT[A/G]CAATTGCCAATGTACTTATGGTGCAAAGGTAAGAA
AX-117517266	1	20820562	C/T	AAATTAAACTGCAAAAGCCTCTGTTTTGTATTCAC[C/T]AGAAAGGGTGGCAACAGAATTGAATTATTGAGATT
AX-117659476	1	20862298	C/T	GATGAAAATCGAGCACCTAACAGTCCTTCTATCCT[C/T]CAGCAGACCCTTTTTGTCGCTTCCAAATCACATGA
AX-117659477	1	20878707	T/C	ATTTAAGTATGGGGGAGGAAAGTATGAAGAAGGAG[C/T]CCTAAGAAAAAAAATTCATGCTTAATATATATAGT
AX-117659478	1	20900375	T/C	TAGAACTGTATTAGCCACAGGTATATTCAGCGTAG[C/T]ACTGATTCAGATTCTCAAGTATTACTAATTAATGG
AX-117659479	1	20934023	G/T	ATTTCACAACAAGTCCAGTTTCGCACACATTTTAA[G/T]GCACTTACCTACTGTTTCTGTACTCTGATTACATA
AX-117657995	1	21310420	G/A	TGTAGCAGTAACAATGAGTATGAAATGAAAGAAGC[A/G]AAGAATTTTTAATCGTTTGGTTTTTGTAACTATAA
AX-117840999	1	22406350	C/T	ATATTTACAAAGTGGATTCTTTGTGTGGATTTTTG[C/T]ACAATGGGGCATACTGGGGATTTGTTTCGAAGCGG
AX-117692054	1	22750376	G/A	TTCTTTTGAATAATGACTAGCTAAAACTTTTACAT[A/G]ATGTTCTTGATTTCTGCATACCTTGTGTTTTTCCG
AX-117823146	1	22932495	G/A	TGCAGAAGAGAACGCGTATACGGAACCAAATGGAT[A/G]TTAGTGACATTGTTTATGCGCGCAAATGTGGTATA
AX-117487072	1	23159697	G/A	ACTACCTTCATGTCAGCAGTAATGATTTTCGTCAA[A/G]CGGACAATGTACGATCTGGAGCAACTTGAAAGGGA
AX-117844529	1	23752847	A/C	AGTCCGTCCAAGTAATGGTCGGGTCGAAAACATGT[A/C]TAGTCGTTCTTTGTCGGAAAACTCTTCGTGTTTCC
AX-117849078	1	23857743	G/A	GTTGTCCCTTTCAGCGAATAATTGCTCTATTTGTC[A/G]GTTCTTTAATCCCAGTGCTTGAGCATTGTTGGCAA
AX-117611720	1	24309615	A/G	GATATATGTTGTAAGTAAGAAGAGCAAAATTCAAC[A/G]AATGGCTTATTACATCTCTTTAACAGAGTCCTTAT
AX-117591591	1	24529002	T/C	GATTTTGCCTTATTTGGTTCACCAACGTTTCTGAT[C/T]CTTCACTTCTCCTACCTGTATCATGCTTAGCTTAC
AX-117511374	1	24712701	A/G	GGATTTCATCCTTTTGGCGAAGTGGGGTCGACGCT[A/G]TCTCTGGGCGGTGTACTCTGAATAATACATCTGTG
AX-117704594	1	25672181	C/T	TTACGCTGAAAGAAAGACAATTATCAGTTTTGACT[C/T]TGCGGAAGATTGTACAAAAAATTACTACCAAGAAA
AX-117704595	1	25672408	C/T	TTCAAATGTCTTATTCAACGGTTTAATGATAATTT[C/T]AAGAGGATTTAACAACGATGTCATACATGCAGAAA
AX-117704596	1	25697522	C/T	TCTATCTGTCCTCAATTTAGCAATTGCTAGAGATC[C/T]ACTTAATGAATGAATTGATTGATCATTTGACATGC
AX-117704597	1	25698079	A/G	TCTTTGGAAAATGACGAAGAAAATTTCAGTGGTAA[A/G]GGCCAAACTTAAAGCAGAAATTTAAAGTTGATGAA
AX-117704599	1	25698286	A/T	AAGCTCTATTTAGGATTTATTTATTAGAAAAAATT[A/T]GGATTAAAAGGCAAGAGTTAACTAGACCAAATAAG
AX-117704600	1	25698410	C/T	TAGACTTGAAATCATGAACTCCCCCTTACTTTGAA[C/T]ACCCTTGACCATTGTGCGACCTCTTACACATGTAT
AX-117704601	1	25698588	A/G	TCCCAATCATGTCGGCTATTCTTCGATATCGGTAC[A/G]GTTCAGTTATTTTTGATACTTTTTAAAATGTCATA
AX-117704598	1	25725209	G/A	AGAATAAAGGAAAATAGAGCAATGAAATTCGAAAG[A/G]AAGCTGAAGATTAGATATAGGATTGTTTAATAAAA
AX-117704602	1	25725810	A/G	CAAAACCTGAAAGATGGCTAATCAACTATTCTACA[A/G]CAGCGTAAAAGAAACTAAGCAAAGACAAAGAAAAT
AX-117704604	1	25727123	G/A	TGAGGGGCCATTTGAGGTCCGATTTTTATGATCTC[A/G]GTATGTATAGTCTCGTGGAAGGATGAGGATGAAGT
AX-117704605	1	25727240	T/C	CAATTTTGGGATTTTTGATGTAATTTGAATATTTT[C/T]ACGCGGGCTTTGTCCTCTTAGCGTATATTGATGTT
AX-117524559	1	26011187	C/T	GTAACAAATGTAAATAAAGGCTAAAAGCAAGAAAT[C/T]ATGTTAGGCACAAAGCATTCTATAATGAAGCAGTA
AX-117486537	1	26116082	T/C	GTTCTATGTGTTTACTTGATTTCATTTGTCTGTCA[C/T]TATCTGTTGTTTGTGCTACTTCATGTGATATCTAT
AX-117521893	1	27000460	G/A	ACATGTGAGCTAACTTAGGATGTTTAGCCATTTTG[A/G]CGAAAGCATCTGAGCTTAGAATGAAGTCAGTTCCT
AX-117688723	1	27072762	G/A	ACTTTATCTTAATTTCTATTTGAATACTTTAACAA[A/G]GCCTTTACTGTGTCGTTTACACAAAATTTGTAAAT
AX-117494364	1	27136826	G/A	CAGTACATGCAATGCTGCCATTAGGTGTGTGTCTA[A/G]AATTTTGCATATATTGGCTTAAGTGTTGAACATTA
AX-117688727	1	27152039	C/T	AAGAAACATCCCAACATGGTATTCGTATTTCCCCA[C/T]AACTTTCAACTGCTCTGTATACATATGCTGATCCC
AX-117688729	1	27174116	C/T	GAGTCACCAAATATGTACACTGCTGGCATTGACTG[C/T]GCTACACATAGTTTAAAACATAAGATAAAGAAAGA
AX-117688735	1	27203285	T/C	ACAGACCCTTTTGAAATCGTTAGTATATATTCTGT[C/T]CAGGTTTAAAGAAACCAATTTTTAGCTTCTTGTAA
AX-117494365	1	27227871	C/T	TACATCTATTAAGACCATAAAATATCTAAACGGTC[C/T]ACTAGGTGGTGATTAGATCCACAAATGTTCCCTTG
AX-117524031	1	27356253	G/A	ACCTTGCTCTGATACCAATTGTTGCGGAATATCGT[A/G]GGTTAACTAGCATACAATATCACAAATAGAGAAGA
AX-117649749	1	27450822	T/C	AGGCATGTTCCCGAGTTATATATCAAGATCAGTTA[C/T]AATAACAAGAATGAAATGACGTTGGATGGTCCTTT
AX-117495312	1	27478592	G/T	CTTTCAACAGTTTACATGTTAACATAAGAACAACA[G/T]CGAAATAAAAGGCAGAATCTAACAATTTAACTTAG
AX-117524027	1	27486951	C/T	AAACCTTTACCTTTTCGACAAAATTGGCATGATCC[C/T]GCCTCAGGGTCGAAGCCTTCTTCTAATCCCCTTTT
AX-117776142	1	28530255	G/A	CTTTCCCTCATTATTGACCATATGTTTTGGTTTTT[A/G]CTTTGTAGATTCTTGGTTATGAACTGCTGGACTGT
AX-117495778	1	29553637	C/A	CCTCCTGAAACCTTTTCGGGAAGACACGGAGGATC[A/C]TTCAAGGAGCCAGCTTACAATACTCAGTATTCGAG
AX-117684565	1	31232905	C/T	AAAAATTGAACAAGTCTCTCAAGTTGCCAGTGCGA[C/T]CGCACTACACTTTGTGCGGACCGCACTGGTGTGAG
AX-117494081	1	31252436	T/G	AAAGGTTAACTAGGGATCTTTTCATTGGTAGGCTA[G/T]CGAATTGTTCAAACTATCATTTGGATCAAGGAGAG
AX-117684566	1	31253591	G/T	TCCTTTTAGGAGGCCTCTGTGACTTCTTCTGCTCT[G/T]GATGAACTACTGGTGCTGGGTCCTAGAGCAATAAA
AX-117494082	1	31312563	C/T	AACGAAAAACTACTGTGAAACAACCGAAACACCGC[C/T]CGTCAGTGACATCTCCAAGCTAGAAGGCAGAAGTC
AX-117699826	1	31499510	C/T	ATCCATGCCTTACTTTATTTTATGCTGAATACCGA[C/T]TGATGAATTTCTCTTTGATTGATTCTGAATTCCCT
AX-117699825	1	31513231	G/A	AATGATGGAATAAAATGGTATACGGGGAGAACCAC[A/G]CTGCAAGGGAGATGTTCGATGTGCATAATGTGGCA
AX-117699824	1	31539520	C/T	ACCCAGAAAAAACCAAAAATCAAACCATCTCCCAA[C/T]CCAGGTGCAAGATATGAAACTTTCAGAGATTTTAA
AX-117523627	1	31548357	G/A	TATCAACTACAAGATCTATGCATAACACAAATCCA[A/G]TAGTTCATACTGGACATAGAAGATCTGATAGGGAA
AX-106022271	1	31570916	C/A	AGTTCAGCAGTGATTGGCGAGATCCCTTCTCCGGA[A/C]TTGCCGTGGTCTTGACATGCATTTTTGTTATAGAC
AX-117699822	1	31582552	T/C	CGGATATAATCACGTTCTAATGTGAGTACCGGACA[C/T]CGAACGGGAAACAAAAAAAAAATATTCGATACCAA
AX-117699821	1	31585523	G/A	TTGCCAGATATTTTTGAGTTTATCATCTGATAATG[A/G]TTTCTGAAGAAACTCGACTGCACCAAGCTGCAATA
AX-117495132	1	31585675	A/G	TAAGCGATTCGGGCACATCTTTTTCTCCAGCATTG[A/G]ATGCCTGCTACAACCAATAAGATCAGGATGTCCTC
AX-117699820	1	31599670	G/A	AAGGGACTCTACAGAGAAAGGTAGTTACACGAAGC[A/G]GCAAAGCCTTCAAAACAAGGAAATCAAGTATATAT
AX-117523629	1	31611844	G/A	CCCTCGAAATACTTCCCGACGTTCGAGAACCAGCT[A/G]CCAAACCAGGTAGTGAAAGACCTTCACCTTTCCTC
AX-117641497	1	31677421	A/G	CTTAACCTTAATATGAACGCAAACAAACAGGCGAG[A/G]CAATTTATATTTTATTTTTTATAAAGGTGGTATTC
AX-117849279	1	31692102	G/A	CAAGAGGTCCGAGTCTCCCAAGACCAAGACGTCCC[A/G]GACATCCATGTCAGCGGCTAGGCGCAGACCCAGAA
AX-117536119	1	31767234	G/T	TTAGGTGTTTAACTTTAGTTGGTTTATGATTGTTA[G/T]TTGATTGATTTTAGCTTAATTTCAGACTGGGTTAA
AX-117501117	1	31787744	C/T	ACACGGGATGCCCAAGCCAACAGAAGGTGATGTTA[C/T]GATGCAATGACCAGAATGGAAAGACAAATGGAGAT
AX-117491190	1	31835161	C/T	GGTATTAGACTTGTTGGTGCCTTTGGTTGAGGTCC[C/T]AGGGGCCTCAAGATGGCTTCGGAAGGTTGTCGGAA
AX-117641495	1	31847865	A/T	GTTTTCAGCAGCTCAATGCAATGAAATCATGGAAT[A/T]CTATTGCAACATATATGAACAACTGCCTCTTAGAT
AX-117515502	1	31889324	C/T	AAATTGCTTCAGGTCATGGTATATCTTTGTGGATC[C/T]AGGATGTATAGTGTATTTAGAGTTGTGGGCTTCTT
AX-117515500	1	31986396	C/T	AACCTATTTGCTTTTTTTTTTTGGTTTTTGAATTT[C/T]TAACTTCTATTTTGCATCTGGAACTAGAAAGGAAA
AX-117641483	1	32076448	G/A	TCTATAGTATCCTGTTGGCCTGTGTTGAATTGTTT[A/G]TTGGCGTTTGCATGATATGGTATCAAACTTGATGC
AX-117641482	1	32106069	G/T	GATTCAAGTCAACTGGTTCAAGACAGAAACTGTTT[G/T]GGGAGTCCACATCCTCTTTACTAGAAACTAAGAAC
AX-117641481	1	32127866	A/G	ATTTAGAGAGTGATTGGTTGATTTTTTCAGAAGGT[A/G]GATGATATTATTTCTGGTCCATAGGTTTTTTATGT
AX-117641479	1	32219979	T/G	CTCTATATTTATCTAGAACTTTCCTACAAGTGCTA[G/T]CCTCATTCCTATGTAAGCTTTCGATATGGCAAAAA
AX-117641478	1	32231890	G/C	GGATTTAGGCACAGATCCCGTAGGGAATAAATGCA[C/G]GAAAGCTCGATATGGTAACCAAAGAGCACGAGGAA
AX-117641477	1	32283644	G/A	ATTGGGAGACTTTTAACATGGATTGTATATATTTT[A/G]TAACTAAAATGTGTGTAGGTGGGATAAATACCAAA
AX-117641476	1	32305369	C/A	ATATGATTTCTATGTGATTCTGGATTTTAAACATG[A/C]TAACAGTAATTTTTAGGTGATTCTATAATTGCCAT
AX-117641475	1	32338508	G/T	CATTTCATGTTCTCTCTATCTTCCTCATTCATCAA[G/T]TGGGTGTATACTCCTGCTCTATGTAACGCTGCAAT
AX-117641474	1	32343113	G/A	ATATTATATGGTTTTGGTAGGAGCATCTACAAGAT[A/G]GTCACATGTGTGCTTACTATCAACTCGCAATATGG
AX-117491188	1	32406508	A/G	TCTAACGTATCTTTCACTCCCCACGTTCTCTCTCC[A/G]CATCCCAATCCCTCCCTCACGTATCTTGCACTCCC
AX-117641471	1	32461287	C/T	TATGACACTATGAGATAAATGCATTTTAATAATCA[C/T]GAACAGTGATAGAATGTATGATCTTCAATAAATGA
AX-117487158	1	32473934	T/C	GTCCTCAAGCAAATAAAATGAGACCTACCCCTCAA[C/T]GGAAAACACCCAAGGAATTCCTGTTTATCCTAAAG
AX-117641470	1	32484705	C/T	TAGAACAAGAGGAGGTTTTACCCCAAGCACAAAGA[C/T]AGGGTAGAAATGCTAATGTTAATGCTAATGACAAC
AX-117641469	1	32537391	G/A	TCCACGTGCAAGAGAATCAACTCCACATAGTTGGC[A/G]CCTAATAGCAGGATAGTTGGGCCAACACAAGAATC
AX-117641468	1	32550391	G/A	TAACACCGTGTCCAATATTTTTAAGCACACACAAA[A/G]CAAGATTTACTACTAGCAAGGAATAATTTGCTTTA
AX-117641467	1	32591733	C/T	GTAACAAGGTCCTGTAGACACTAGCAACTACCTTG[C/T]AGTCTCCAATTATAGATGGCCTGAACTCAACGATC
AX-117491186	1	32705021	G/A	TTATGAGAGAAGCATGTTTAGTGGTCAAACTAAGT[A/G]CTTTCTTGAAACGATTAATCAAGTGGGGTGGGGGT
AX-117641462	1	32774379	G/A	TTCCAATGCCTCTCCTATTTCTTCCTTAGTTACCT[A/G]TCTGGTCAGATGCATTTGTTTCTTTCAACTTAAAA
AX-117641459	1	32858689	A/G	GAGAAAAGGAAAGGAGTTAGCTACTTTGAACAACA[A/G]CAGCAACAAACTCAACAATATACACCACAGAACAT
AX-117491185	1	32896823	C/A	GATAGCACCTAGTCTCTACGACTAGGTAAGCCTAA[A/C]AAATGTGTAACATAAGTGAAACTTGCGGAAGAAAT
AX-117491184	1	32906404	G/A	AATAACTTTGTGCGTTGAAAAGTTGAAAACATACT[A/G]TTCAAAATAGAACTTTAAAAGCATACCAACTATAT
AX-117641458	1	32996514	G/A	TAGGAACAGTCGGTAAAGCCGAAGTTGTAGCAGGT[A/G]GGGAAGATGGTGCCGAAGCCTTACTACATTCCTTT
AX-117641456	1	33028590	C/T	GACTAAAGCTTGCCATCCTGATTGAGAAAGTCGGC[C/T]AGCGTTCGGTGCTTGGTACAATACTCTTTGTACTT
AX-117641452	1	33384569	T/C	CAAATTAAAATTTCATATCAAAACATATATGATAC[C/T]AGGAGCGATGGGGAAGATGTTTTAGACGTTTATAA
AX-117817445	1	33479623	T/C	GCTATGGGAGGGGGTACCAGTAAGGTGCTCCGAGC[C/T]AGAGTAGGACAAAGTGAGGCTCAAAATGAGATGCC
AX-117817446	1	33537138	G/A	TTTCACATACATGACATAAATATTATATTAAACCT[A/G]TACCGGGATCCGAAACTAAAATATGTGCCCGATAC
AX-117540019	1	33576153	G/A	TTAACAACTTGGCCTGATCCTTTTTAAGTGAAAAG[A/G]ATTCCTTTGGAATTTTCAGTCTCGATCAACTTCTT
AX-117540020	1	33576219	C/A	TTCTTATTCCCCGACTTTACAGTGGCAAATTTTTT[A/C]GTTTTCTTTGGCTTATTCAAATGTAGGGGTGGGCA
AX-117540022	1	33590940	C/T	CGCCAAACTTTACTAAGAAGCCAGTTACTGACCTT[C/T]TTGTATTTGGGCAAGCTGCCCAATCTGCATCACAG
AX-117540023	1	33605196	C/A	ATCCCGTAGGAACAAAAGATCTAAGGAGGCAAAGG[A/C]AGTGACATCTTCTAAAAGAACTTCAAAGCCATCAA
AX-117540024	1	33606369	A/G	ATTTCATCAATTTTCTTGTTTATTATAGGAGAAGC[A/G]CTATAGATTGCTCTCCACCCCACAAAAAGACAGGG
AX-117502883	1	33756381	G/T	TAATGAGGGGAAGGACCTTTAAATCTGGACCAATT[G/T]CCTGCCTCTATCGTCGTGACCTCCTCTCTCCTTTT
AX-117484875	1	33775440	C/T	GGCAAGGGAGACGTCTCGAGGTTCAAAGTATTGTC[C/T]ATTATCTCGCTCGTCGACATGATTTTTGGGGCAAA
AX-117549950	1	33982239	T/A	TGAGTCAAACACACTTAGCTTTTGAATGATCTTAA[A/T]TTTTTCTACATTATCCGATCTGTGTATATAATTAA
AX-117504371	1	33999593	G/A	TATTGACATCGGGTATTCAATGAGCGGCTATTACA[A/G]AGAATATCTGCATTTATAGCCAACAGTTATGCAGT
AX-117485634	1	34068924	G/A	ATAGGAAACAGCTTCTCTGCCCTTTCAGGGATAAG[A/G]GTAAGATTGCGTGCATCTTATCCTCCCCAGACCCC
AX-117549949	1	34099912	G/A	GACTAGGTAAATGATATCACTAATTGGTGTGGTTT[A/G]ATGAGGGTATACATTCCAGAAAGGGCAATGTGTTT
AX-117549948	1	34114328	G/A	TGAGTGTTACCTGTGCGGAGGACATCTCGTCGTCA[A/G]TGACCGCTGTGACATCTACATGTGCAATGTCTCTG
AX-117578929	1	34129992	T/C	ATGCAGAACAGATATCATCTCACAATTTTAACTCA[C/T]AAGAAAATTAAAATTCTGAAGGATTTTCATAACAT
AX-117549947	1	34131449	T/G	GCTCATTGGTGGAGATCTGGAAGTCATAAAGCCTA[G/T]CAAATATAATGATGGTCTTGATCACTACAGGCTCT
AX-117549946	1	34142747	A/T	TATATAATGGTTCTTAAAAGAAACAGTTCAAGAAC[A/T]TCCTTAAAAGATTCGTAGATTTATTGACATCAAGT
AX-117549945	1	34160435	A/C	ACTACATTGTTCATGCCTAAATACTGTTTGGTCTT[A/C]TCTTAAGAATTAGTTTTACTTAACTATTTGAGACC
AX-117549943	1	34182835	C/T	TATGGATACAAGCTCAAATAGATTCTACAAAAATG[C/T]CGGATCCTAGAAGCGGTACTGGCGCTCCTACTGGA
AX-117549942	1	34189929	C/T	TTTATCCAATTTCAAAGAGTGCTTTGTGATGCATA[C/T]ACTCCTAGCCAGCTTCTCGGTTGTATTTTTCGAGC
AX-117549941	1	34212779	G/A	GGGATCTCTTAATGATAGGAGACCATTTGTGTCAC[A/G]ACCCTAAACCCGGACCCGATCGTGATGGGCTCTCT
AX-117485632	1	34219176	C/G	TATTCTCTCTCACTAGCTCAGTACACTAAAATATA[C/G]TCCCTCAATTCCAATTTATGTGAACCTGTTTGACT
AX-117549940	1	34245834	T/C	CCAAGCCTACTAGGTAGAGCCCAAATACGAAAGGT[C/T]AGACCAACTTAAACGACTCGGAGACTTCTGAGCAT
AX-117549937	1	34288025	A/G	CAGCCGATTGTATTTTTAGTCATTCTTATTGGAAT[A/G]GCCTTAGATTACCGTTCAATTGTCGAAAGGATATT
AX-117504381	1	34330710	C/T	CGAAGAAGATAGATGCGGTTCAGAGTTGGCCTAGA[C/T]CATCCTCAACCATAGATATTCATAGCTTTCTTGGG
AX-117825233	1	34371927	A/G	CTGTTTGTTTCTTATTTTGCTATTGTATATTCAAT[A/G]CTTAATATTATTAACATTGTCATGTGCTTTTTATT
AX-117549934	1	34470061	G/T	CAGGAGTAACATGCAATTTATGCTCTTACGTTAAA[G/T]AGCATAGTGACATGCAGTTTAAGCTCGTATTTTAA
AX-117549933	1	34487540	C/T	CACCCTAAGTTTTTTAAGATTCCTCTACCGGAAAA[C/T]GGCTTGTCGGAGAACTTCTTGCACTTTTTCTAATT
AX-117549932	1	34488197	C/T	CTTCACTCGTGAATCAATCGCACATAATGAGAAAA[C/T]GAGACGAACCCTAATTAAAAGGCAGAATAGCCTAA
AX-117549931	1	34500557	A/G	TTTGTATTATTTTATACCAAATATAATATTGAATA[A/G]GAATGAGAGTATGGATATTCTTATCTGAATAATAG
AX-117856035	1	34538343	C/T	CATCATGCAGAGACGTAGAATTCTATTTTCCTCAA[C/T]AGTTGCTGACTCAGAAGTTGGGATGGCCGAGATCA
AX-117485629	1	34539503	C/T	AGAGAAACGAGGTCTGGAGGGACGGGGTTTTCTTG[C/T]ACTTAAAGTTGCCATTGTTGCTTTTACTTCTTCTT
AX-117504380	1	34720254	G/A	TCAAACACTCTCTACCTAAACCTTAATCTTCAGGC[A/G]CTGTCACCGGCATAGCCCTCTGTTCTACGATGTTT
AX-117549930	1	34739972	G/T	TCGTTCTTTGTCAACAGAGATGTCACATTCAGAGA[G/T]CATACTTGTCCTTTCACTAAACAAAAGTTCACAAG
AX-117549929	1	34741435	C/T	TATGGGACAACCTTCAGGCTCATAAAGTCAGGTTA[C/T]TGACATTCAAGAGAATACATGTCAGCTGGGAAACT
AX-117549928	1	34760723	C/T	GGTGCCATGACAATGGCTACCCGATGCTATTTCTA[C/T]GTTCATTATCTATGTTTAAGGGTGTCTAACGGGTG
AX-117549927	1	34782011	C/T	GTGGAAGAAGGGGAGTGACCAAAAGTGGTTGTGAT[C/T]ATTCCGACGAGTGACCCGTCAATGTTATGGCAGGC
AX-117549926	1	34786726	C/A	ATAGATCAATAATGCCCTCCGTTTACCTTTTGGCC[A/C]AAAAAATGCCCTTACCGTTAATCAATTGTAGCAAA
AX-117549925	1	34789696	G/A	GCTAAATGAAGAGAGAAAATACAGGTGCAAGAAAG[A/G]AGAAACTTGGGGTTTCAAAAGCTTAAGAATTACAA
AX-117549924	1	34795211	C/T	AGTACAGAGCATGTCGAGTAATCCTCGAATCAACT[C/T]GCAACTCGTCGTCAACCAAGTTACAGAGACTTTCT
AX-117549923	1	34795651	G/T	AGCTTGTGAGAACTATTGGCAGATGTAGTGAGCTC[G/T]AGGGGTTGCTTAGGGCCAAGGATGATGAGCTTGAA
AX-117549921	1	34796204	G/A	GATGATTACGAATTCGGATCTGATGTCGATCCTGA[A/G]GAGGTGAGAATATTCAACAAAGGGCTTACCTGGGT
AX-117549917	1	35006285	A/G	GCAGAATTTTGAGGAGGACCAGAAAACTTCTTCAT[A/G]TGCAGAATGGTTAAAGAAGCGCTTATTAAACTGGA
AX-117549916	1	35011351	G/A	AGTATGGAACTATATTGCAAAGGCAAGAAGGAAAG[A/G]AAAAGGGAAAATGGAAGAAATAGGTGCCGCACAAG
AX-117549915	1	35013312	G/T	ATGCTACGCATGAAGAGAATATCGAAACTTTAGAT[G/T]GCAAAGCACTCCAACACAGAATGACTTGGTTTTAT
AX-117504373	1	35020295	G/A	TGAGGGTAGGGTGCAGGTATCATCCTTTGTGCACT[A/G]CTTGCTGGCTTCTCTCTGTTGGAATTTTCTGGCAC
AX-117549914	1	35040960	A/T	TAGGGACAGATAAAGGCAAATCTCAGATGCTGTTA[A/T]ATTGGCAAGTGAGGAGAGCAATAACAATAGGAAAC
AX-117549913	1	35114706	G/A	ACTTCGAGTAGTCTGTCACTGGGTGAAAATCCATC[A/G]TTTTGAAGGTTTTCACATACAACAATTTTCCCCTT
AX-117549912	1	35151268	C/T	TTTATTTGATCACTAGAGTCCTATCTCAACTGTGT[C/T]ATATTTCAACTCGTGGGGATATAGTACTTTTCTTT
AX-117549910	1	35163037	G/T	TAGATTGTGGGCTTTAGGGTAGATTTGATTGGTCG[G/T]GATATAATATAGCAATCACACACAAATTATCCACT
AX-117670675	1	35440302	C/T	AGGACTTCAGTGATGAGAAGCCCCTTGCTTGGAGT[C/T]ACTTTAATGCTGAAGGTGATGTTGAGTTCAAGGCT
AX-117516668	1	35450272	T/C	AGGGTCCTTTGCTACTCTGTCCCGAAGCTCCTTGA[C/T]AATTGGGTGCCTAGGGTTGATCTCAAGCACCCTTT
AX-117649800	1	35452891	C/T	ATCCAATGTACAAACTATACTATTCACAACATGGG[C/T]ATCCAATGTACAAACTATTTATAACAATCATATAT
AX-117556687	1	36979792	T/C	AATTTGTCTACAGCCTGGACTTTGCAAGTCCATTC[C/T]GTAGTTAGTGGTGTAATTTCACTAATACTAAGTCT
AX-117829287	1	37108547	G/A	AGAAATCGGATTGGGCCCATGATATTTCAAATTCT[A/G]AAGGCCCAAAACCAGCCCAAGTCAGCCAACCCAAG
AX-117670787	1	37842918	T/C	AGAAAAAGAAAATCTCTATGCACAACTAAATATGC[C/T]ACTATAATTATCATTAAATAATTTGCATTGTATAT
AX-117670799	1	38109145	G/A	TTCCTTAATGCAGGAAGAACTTGATGACATCATAA[A/G]GTATGGGTCAAAAGAGTTATTTACTGATGAAAATG
AX-117750773	1	38450718	G/A	AGAGAAGCTGTATTCTCTGGTGACACTGTTCACCT[A/G]CGAGCAGGCGGTTTTCCGGCGATACGAAGAGGTTT
AX-117670808	1	38545763	A/T	CCCTTATAGTTCAAGTTAATTAATAAAGTCTTAGG[A/T]TATGTGGAAACATAAATGATGGATCTGGTTTGATA
AX-117753211	1	38943620	C/T	AATACTATATGTTGTAAATTCACAAGGTTGTATTT[C/T]CAAAATAGGAAAGGGCTTACAAGGAGTCAAGTTTG
AX-117670858	1	39333650	G/A	GGATACAAATATGTGCATGGAAGTTTATATATGCT[A/G]ACGGAATTCGCTTAGGTTCAGAAATGATATTTTCC
AX-105960427	1	39433742	C/T	GTTTTTGGTAGTCTTCGAGCAAATAATTTGAATTG[C/T]GGCTACAGCTTATTTTTCCTTTTTAATAGAAAAAT
AX-117769009	1	39775629	C/A	ACTTTGTTGTTCTATAAGACAGTTTAACATATCTT[A/C]GATCTTCTTTAGGTCAGCTTCCCGAGGTTCTTTGT
AX-117851959	1	40424271	G/A	GTACTTTTCAAATTTTGGAGTCTTGACACCAGGCG[A/G]CAAGTGGACATCGGGGAATATACATAGATCTTTGA
AX-105983827	1	40891349	C/T	GTTTATTTGAGGTATTTTTTTCGAGCATAAATCCA[C/T]CATTGTTGTGCAGTGAAGAGCTTCAAAGCCTCTAA
AX-105973872	1	41008315	G/A	TTGAAGAATTCATGAGTAAAAATTTTCAAGTTATA[A/G]AGTTCGACAACAACAAGTTTGAAGCAAAAGTATGG
AX-117580160	1	41546057	T/G	CTCGTGGTAAAACATAAAGCCTCGGACTTTGGAGA[G/T]CATTAAAAATGATACGATATCCTCTATTTCCTATG
AX-117524124	1	41844901	C/T	CCCCCTCCATTGAATACTTATAAACTTAATAGTGA[C/T]GTGGCTACTAAGTTACTCTCTCACCAAGGGGGCTT
AX-117572773	1	41894257	A/G	GAAACAATTCTCATTCGGATCAAATAGATGGGGTA[A/G]GAGACAGAAATGACAGAATTGATCAAAACAAATAT
AX-106020817	1	42252758	C/A	GACCCAACTTCTCCTCCCAATATCTGAGTCAGTTG[A/C]CCCATGTTGTCAACTTCATTAATAGGAAAAATATT
AX-117633181	1	42308927	G/C	TATGAACCATCTTCATTAGCACTTTTTCTAAGATT[C/G]GTCGAAAGGTCTTTTTGGTATGGGGTTAGAAATGG
AX-117636545	1	42795821	C/T	CCCATTTCATAGATCTGTGCATTACAGCCTCTTTT[C/T]TGGTGTGTATGTACTTCGAACCCATTTCAATTTTC
AX-117711978	1	43266912	T/C	TGCTGATACCAATTCAAAACCTATTGTTGCCCGTG[C/T]AAATGTTAGTCATGCTAAGGTAAAGGTCCATATCA
AX-117762143	1	43794064	C/T	CTAAAGTTGGGAGCATTAAAGTTGGAAGCTTTTGG[C/T]TAACCAAGAAAGCTAAAGAAGAATTTAACAATATC
AX-117514290	1	44435201	T/C	AAGCCGTATCGCTTTCCGCGGAAAAATGAATGCGG[C/T]TGCTGACCCAACTTGGAAATTCTCTGAACTTAACA
AX-117764888	1	44497497	C/A	GATTGACTTTATTCTCATAGAAAATAAAGAGAAGA[A/C]ATTAATTGTCAAGTACTAAGTATACTTCCTTTAAA
AX-105980229	1	44778093	G/A	GATGGTTACTTGTAAGAGACTTCAGCTATAAGATC[A/G]GCGTATAGTGTAGTTTAAATCGGAAAATAATTCTA
AX-117731460	1	45394803	C/T	TATCTCAACTTAGTATAGCAATACGTTGTGCAAAT[C/T]CGGGGTTTCAAACCCTCAGGACATCATTTAAAATC
AX-117667328	1	45395390	G/A	GCCACAGCGATATACGGATCGGGCTGCACGCCACA[A/G]CGGTATATATATTTGTTGACTCGGTTATCGTGAGA
AX-117558615	1	45690626	G/A	TCCGCTACTCATTATCATTAATGCATGATTAGACT[A/G]CTTTTATATTTGTTTAACTATTTTAAAAAGTGAAT
AX-117764977	1	45820093	C/A	TTTTGCAGAGTATCACAGAAATCCAATTCCTTTGC[A/C]TGTAGTCTTTCAATGAAAAATAGTGCATGTTATGT
AX-117494062	1	45825083	G/A	TAGTGTGGGGTGGTGTAGGCCGAATGTTGTACGTA[A/G]TTCTGTTGTGAGACCTCTGTGGAGATTGTAACCTT
AX-105960484	1	45864972	C/A	TGAGCCTAAACTGTATGTAAAAGCACTCCTCAACA[A/C]ACGGGCTTAAATTGCAAGTTATTATTCTCCTTGAC
AX-117660321	1	45964053	T/C	CATTTCGGTTCTGAATTGAAACAAAGGGAGTATTA[C/T]ATACCTAGTATACCTATCATTCCACTTGTTTCTTC
AX-117660323	1	45980536	T/C	TGGTCTAGCAGCACGTGAAGATCCTGTTGAAGATC[C/T]CCTTTTCATACAAGTTGAAGTTCCTCTTCCTCTTG
AX-105958598	1	46951599	G/A	ATCTGATGAGATCAACGACTCAAATTAATTCTATT[A/G]AAGGAAACAGTGTCGTTTGGGTGCAGTAACGGGTG
AX-117760781	1	48235021	A/G	AACTAATTGGAATCTGAAAATGTAAAAGGCACATG[A/G]GAGGGGTATTGTTATATTCAAAAGAGGCTGTTAAA
AX-117745268	1	48573487	G/A	CTTCTTGAATTAAAATTGCATTTACCGAGACATTC[A/G]AGACAATTTGGTGTACTGGCAATCATCTTTCTCCT
AX-105956149	1	48699426	C/A	GAATATGTGAAGTGGATATATTGGAGAGAGACTCT[A/C]GAGGAGATCCAAGCTCGAGGAATTAACTTAGCAGC
AX-117509009	1	48699866	C/A	AAGTAACAACTCCGAGTTACTTTGACATTGGAGGA[A/C]TCGATAAAAAATGAAGTCTTTGTTAAAATATTTGA
AX-117815947	1	48863415	A/G	AAGTAAGGCTTTCAAGGCTACTATGGTATGGATTT[A/G]AACCTTGCATGCAAGTGGAATGGATAGTTCAGGGC
AX-117605053	1	49177298	A/G	TCGACAATGTGGCTATTTGCCCTGTTAGCTTCTGT[A/G]CCTATTTTTTTCTGGTTAGTACCTCTGGTATTGTA
AX-117861506	1	49416942	C/T	CTAAAATTCTATTTTTTGGTTAAACAAATTGGTTC[C/T]GTTCCCGGAAATATGATAATCTATTTTCTTTTCAC
AX-117745386	1	49902541	C/T	TTTATTATTGGTTATGAATGCTAGTATTGTAGTTA[C/T]GCATACTATTATGAATAGCTAATTTGTTATCTAGG
AX-117861482	1	50121584	G/T	GGTTGTGTTAGAGGTCGAGGTAGGGGCAAATCTCA[G/T]CCCCGAGCAGCAACCCTAGTGGCAGAGCCTCAGGT
AX-117810798	1	50607169	G/A	TCCCAACTCTCAAAATGTGGTTAATAGGCTAGTCA[A/G]GGGTATGCCAGCACTCCTGATTGCTGGGCATGACC
AX-117817990	1	51289560	C/A	CTGACCCTCATTCTTGCTATGCAAGCTTCAGATTT[A/C]TCCAAGTCCTCTCGGCTTTTGCTGACCTGACTCCT
AX-105996605	1	51767971	C/A	TCAAATGATCTCAAAATGTCCAAATCTGTACTTAT[A/C]TCCCTCAAGTGTTCATATTCAAAACTTGTTTCATT
AX-117847765	1	51842552	C/T	TCCTTCGTCTCGAATCTTCATTTGAAGATTCGAGT[C/T]GAACTCTGACCTATACCAAACATCACCATCTTCAT
AX-117642648	1	52324624	T/A	ATCGAATATTGTCTATTGAAATGTTTGAGGTATTG[A/T]GTTTAAACAGAGTATTTGTTCTCAGGTTACAATTT
AX-117642646	1	52325212	T/A	GGGGATCCCTTTCTCTATACATAGCACAAAAATAC[A/T]GTAGCTGCAAAGTTACTGGAATTTGCAATTCAGTG
AX-105984019	1	52340134	G/A	TGTTGCTAAAATAAAAACAGAGTTCTAATGAAAAA[A/G]AAGTTAGACAATGATGTTGAGTTGAAATACACTGT
AX-117493217	1	52415971	G/A	AGTATTAGATGTGCCTTGATGGCTTGTGATTCCCT[A/G]ATCGAAGGGAGATATGTGACCTCTGTGAGTTGATG
AX-117637270	1	52791385	G/A	AACCATTTTTGCACTCGGAATTGGGAGCTTTGGGC[A/G]ATTTTGAAGAGAGGAGTCAAAGAGACTTCATTGAG
AX-106025412	1	52925915	G/A	AGTTTACACTCATATATATACCCAGCTACCAAACT[A/G]GGGCAGAAATGTTCTTTGCTTTTATCTATTTTGTT
AX-117517290	1	52968514	T/C	GAACGTGTTTTTCATGTCACTTGTTTAATCCTCCT[C/T]TGCGATATTTTGGTTTGGTTGGGTATAAGGTGAAA
AX-117681752	1	53452578	G/A	GTGATGCAATATGACTTATGTAAATCGTTGGTGTT[A/G]GGTTTCAGGTTAATCCGAATTTAATTTGGAAGAAC
AX-117707070	1	53671998	G/A	GATTCAAGGTCACTCGGGATGAGTGCGGATGGAGC[A/G]TGTTATGTGTCGAATGGAGTTATCTCTAAGGCAAT
AX-105957420	1	54612258	A/G	TATTTTTCAGGTCTGGCCTAACTTGAATCAGAAAA[A/G]GACCTTTTGGTTTTAAAGATTGGGCCATTGTTCGA
AX-105957017	1	55117262	C/A	ATATCTTTGTTTAACTGCTAATCACATCTCCAAGT[A/C]TCTTGATATGGAACGGTCTCACTAAGGTAACTAGG
AX-117734241	1	55234701	A/T	GTAGTTTTCTTCAAATAACTTTAACAGTGATATGC[A/T]TCGACTACGGAGGATTTGAAACAGATATGCATCGA
AX-105956868	1	55547880	C/T	CAATAGGTGACACTATACTCGTTGAATCTACATTA[C/T]AGTTATATTCCGATAGCCTCAGGGAATCTCTCACT
AX-117750877	1	56085150	T/C	CGTCAATTAGTTTTCAGCTTGGGATGACAGTAATC[C/T]GACTCATGCTTTTTAATTTTACTAAGCCATTGTTT
AX-117860825	1	56645818	C/G	TTGCATAAGGCTACCTTTCTACCATCCGAGGTTAA[C/G]CTCTACCTCCATCTGCATTTCTCTGCATTGCATAA
AX-117847182	1	56950454	A/C	GCGGCTTCAAAGGAATTTTCTATGGGATGCAGCGG[A/C]TGGAACTAGAAAGTATCATCTAGAGAATTGGCGGA
AX-117765501	1	56986230	A/G	ATGCTTGCATGTGTGCGCAGCAAGGTTTCGTGGAA[A/G]GCAGCACTGTCCAGGAATTCAACAATCAGCAATTC
AX-117517660	1	57347271	T/C	GACCAAATAGGGTGTCCGTGCAATTCTTACAATTA[C/T]AGTAGCCTAAATGAGAGTAGTTAGGTATAGACTTA
AX-105956733	1	57744355	G/C	TGTTGGATTGTCTATTTTGCTACCGTTTTTATGGA[C/G]TTTGGGAGGAGAAAGGGTATGTAGAAAAACCACAT
AX-105995677	1	57746033	G/A	AATACAGTACTATCCAGGAAGAAACAAGGAATCCT[A/G]GTTTTTCAATTGTAGGTCATTAACAATTCAACATC
AX-117522033	1	57859499	G/A	TGATTGTTATACATGAAATACTTTTTTTTTAAAAA[A/G]CTCTTATCCTTAATAGTTTAATCTTCGTAATGCGA
AX-117522032	1	57895033	G/T	TACAAAAATCATATATTTTACCGGCTATTATTTTT[G/T]AAAACGATTATACTTTGCAGTTTTCCCCTTTATAG
AX-106019095	1	58630933	T/A	CATTCAGTAAATTCCCACGGCTTTCATATTTAATA[A/T]AGACATACAGATAACAAACATTCGTAGAAAATCTT
AX-117581529	1	59166957	G/A	CTCCTTCAAATCTAGGGAATTCCATCTTCGTGTGT[A/G]GCCTCCGTGAAGGATTTTTTGGCCACCTTGGACTA
AX-105960483	1	59229126	T/C	TGCCACAGTAAGTACAACACGTTTCAAAAATAGTA[C/T]ATAAATCAAATCATCTCGTTATAATCCAATTTCGG
AX-117539233	1	59853334	T/G	TTGATCCTAACGAAGACAACAAAGGGGAAAGTGAT[G/T]ATGAAGAAGAAGAGAATGAGAAATGAAATAAGATT
AX-105957138	1	59975284	A/G	ATGGTTTTGTGCATTTTCATCCTGTAATTTCCATA[A/G]ACGGTACTCATGTCTATGGAAAGTATGATATTAAG
AX-105977730	1	59991176	C/A	CAGTTTACTCTGGGAATATTGCTTTGGTTTTTAAG[A/C]AATTGTCGCAACTGGTTATTCTTATTGATTTCTTT
AX-117539231	1	60067547	A/G	CTAGATCTAAGGTAATGTATTGCAAACAGATGGCT[A/G]ACGACTTATTGATTTGTTAACCTTTATTAATATAA
AX-106010782	1	60279512	G/A	AATAAATAATAATTGTATTTTTTAACTAGTAGTGG[A/G]TTTGGTAAGGAGAATGTGGTTGTTTTATTAATTGA
AX-117539226	1	60485967	C/T	CCGCACCTGCGGTCCTGCTTTTGCGGAATAAAAGT[C/T]GCATCTGCGACAATTCAATAAAGTCCAGCTTTCGC
AX-117490018	1	60695134	C/T	GCAGCTCCCCCACCACAGTAGGTTGTCCAGTTCAG[C/T]AGTGATTGGCGAGATGCCTTCTCCGGACTTGTCGT
AX-117565391	1	62534811	C/T	AAGGAGAATTGTTTAAACTTACAAGAGGGGAAGGG[C/T]TGTCTGACGCTGGGCCTTAAGCAGATTCAGGCCCA
AX-117665804	1	62795273	G/A	CTGCAATTTTATAACAGATTCCATGCCTGTAAGCC[A/G]ATTCTAAAATTCTGCATCTTCATATAGACACCATG
AX-117802346	1	63089724	A/G	CATGCCTTGATTGTTTCCTAGTTGTTTCTTTCTCT[A/G]TGCTATAAAATTGTAACTCTACAGATGAATATATT
AX-117802343	1	63090768	A/G	CACTTGTACATCTGCATTTCCAGCATTTGTTTCCT[A/G]TTTGTGGACTTGCAATGAAAGTGTTACTTGTGACT
AX-117547573	1	63642036	C/T	AAGGTTTAGCACTTTTTTAGTAAAACAATTTGGCG[C/T]CGTCTGTTGGGACTTTCTAGTTGAAATATTAGTTT
AX-117503967	1	63870727	C/T	ATAAAATACCGTGAAATGTGTGCCTCTTCTAGAAT[C/T]GTTTACCTCATGCCATCAACATTACGAACACATAG
AX-117547569	1	63879777	G/A	TGTTGTTATGCATATGCAGGTGACCATGCTGGGTG[A/G]ATTGTGTTGATATGTCTATAACCATGTCGGGTAGA
AX-117547568	1	63911936	C/T	TTATCCCTCAAAGTAACTTCAACAGGAGAAGAAGA[C/T]GGCAACAGAAAATCTTTATCCCTCGAAGTACCTTC
AX-117547567	1	63935785	C/T	ATCCTGAAGATGATGCTCAACCAAGGTCAACTTCC[C/T]ATTGAGGGTATCTCTCTCGGAGGTTATCTCGTCCA
AX-117547566	1	64131586	C/T	ATATACTGGACAGAAAACTTAAACAAGGCAGACAT[C/T]CGGTAAAATATACTGGAGAGAAAGCTTATACAAGG
AX-117503976	1	64185105	A/G	TAAGATCCTCAAGACATGTTGGTGTAGTTCATACA[A/G]CTTTGAACTCGTTTGCTGTAATGATACCATTGTTG
AX-117547563	1	64559562	T/C	TTCTAGTGTCATTGTTTACCTCTTCCAGATTGAAA[C/T]ACTTTTCTGCCAGGTTATTTTCTCGAATTTTTTCC
AX-117547562	1	64626478	A/G	TTGCATCTGCGATGCCAAAAGTTATTTGATTTTTC[A/G]CCTCTGCGATAGAATGTACGCTTATACGGAGCCAC
AX-117547561	1	64627955	C/T	TCACGCCGATACTGTTAAGACCCGAGAGGTCGTTT[C/T]TTGCTGCCATATTATTAGCTTTATTGATATTCTGT
AX-117547559	1	64742911	A/T	CCGAGACCGGACTCCGTGTAAAAAGACACGGTGGT[A/T]TTATGAATTGTGACACTTGACGCTAAGAGACTATG
AX-117547558	1	64744301	C/A	ATCTAAATATTTAAAAGGTTTTATGTGATGAACAA[A/C]CTATCATATGAAAGATCTTTAAGTCTTCCAACGCT
AX-117547557	1	64828894	T/A	ACCCATTTTAATCTAGCAGTGGACAACAATCTCAC[A/T]GTAGCACAAAGTGCACAAGTCAAATGTTGGAATGT
AX-117547555	1	64841014	G/A	GACAAAGAGGTGTCATTCACAAGAGAAGACATTGC[A/G]GAATCCTATGATGGTTAGAGATTATTTTTTGATGG
AX-117547554	1	64863361	C/T	TTTGCGTACTTGACTCATGAAAAGAATCAGGACAA[C/T]AAGTGAAAGGGCGTTTTCATGATATAATTAAATAA
AX-117547553	1	64865485	C/T	TATAGTCGGTTCCCTTACCGAGATAGTGTTATTTC[C/T]TTATCGTTCCCTTGTCGGGACTCTTTTTGTGATTG
AX-117547552	1	64907220	C/T	CAAAATCCCGGGCCAGGTCAACCCATATGTTCCAA[C/T]GGGTAATTGCTTGATCCGTATACCACTCAAAAGTG
AX-117518422	1	65014252	T/A	ATATGTTTTTCTTGTTTAACATCCAGATAGGTCGT[A/T]GTTGTTGATATCCAATTTTTCCCTATATATTTTCA
AX-117665334	1	65027713	C/T	CCGGAATAGACAGTGCATTAAATGCGTAAATGTTG[C/T]TGGGGCGTTGGTCAGCCAAAATGACATAACAAGGA
AX-117832786	1	65139912	C/T	CAACATCATCGTGTTCCTTCTGACCCAACAAACTT[C/T]CTGTGTCGTTCTGAATTGCTTGTGTTGTGGCTTTT
AX-117665338	1	65163639	A/T	CAGAAACTGGTGTCACAACCCACAAACATTCTATG[A/T]ATATCTATAAGTATTGGTCTGAACGAAAAGTTCAT
AX-117665339	1	65184526	C/T	TTGGGGGATTGGTTTAGGGTTAGAAGACGACTTCC[C/T]AACCTCCATTGAAGGCTAGGCAGTGGCCGGCACGA
AX-117665340	1	65203543	C/T	ACCCTCGTGACACATAACTAGGCATGATTTTATAG[C/T]TTTTCTGTGACCACTTTATTAACAATAACTAAGCT
AX-117665341	1	65294772	C/A	ATCTGCACAAGATTTTAGTAGGTGTTTTTTTTTGG[A/C]CCTGTCACTACCTCATCAAGTTAGGCTCGACACTT
AX-117665342	1	65299058	C/T	TAGTCCAGTGTTATTTAAACCTCTCCCCCATTCCC[C/T]TTAAATCAGAGTATCTCTCACTACTGAAACGATAT
AX-117665343	1	65303034	C/T	GTGGATTGGGTACACTTTTTTAGCAATTGGACCGA[C/T]GACAAGATACATTGGATGTTTGAATGGTTCCCTAC
AX-105998228	1	65316591	T/C	CTGAAGAAACCCTAGCACCATACCCCCATTTCCCC[C/T]TTTGATTCTAACCCAGATATGAAATCCATCAACGA
AX-117665344	1	65318021	A/G	TTCTAAGTGTGATTTTGTCCTTAAACTTGTTTCCT[A/G]ATCTTGTTTTACACTATACTGAATTCTAATCCTCG
AX-117665345	1	65326676	A/T	TCTCATTCCTCTTTCGTTCTCAATCCTTTGAAAAG[A/T]GCTTGATGCCCTCTCCTTGGGGGTCAAGGAGGTAG
AX-117518418	1	65329569	A/G	TCAAAAGGGGGTGACTAGGGAGAATATGCACGGGT[A/G]GGAAAATTTAATGCAAAAGTGCGGTCCAAGGAAGG
AX-117665346	1	65336507	C/T	TTGTCTGGAAATATCTGGGCAATCTACCTTCTCTC[C/T]TGGAAATCCAACCCAGCAACAAGATCATAGAAGCT
AX-117665347	1	65372337	C/T	AATTTTTTGAAGCAATTTTACGTTACCATCACTTG[C/T]GTTCTTAGTCACTACTGGATTTGGCTTTGATTACG
AX-117665348	1	65402221	A/G	GACCCGGTGCATCTGGTTGAGGGGCTGAATGTACA[A/G]GAGTAGGCGCTAGAGCCGATGCCTCTCAGAGCTCT
AX-117665349	1	65439812	G/A	TAATCAATCTCTCGGGAAAAACTCAATCGTATACA[A/G]CCCTTCGAGCAACATAAATCATAAACAGCTCCTCG
AX-117665350	1	65446913	C/G	TACTATCTCTTTACTAGTATGTTCTAATTTCTATT[C/G]AAGTCCCAAAATGATATGCTTCTTCTATTACTTCA
AX-117711434	1	65595623	G/A	TAAGCGCTCATCATCTTGGGCTCGCTGCAATGTCC[A/G]GGCAACCAAATCTGTAACTTGCCAGCCATACTTGT
AX-105998541	1	65615435	G/A	GCCTAAGATGACAGAGAAACATCGTAAAACGGATG[A/G]CTAAGCCGATGATGGTGTTTGGAGATTAGGGTTTA
AX-117711431	1	65635393	A/C	TAAAAAAATATTATAGTATTACGAACAAAAATTCC[A/C]CTCTTTTCTTTAGCATGATTTCGTCCTTAATGTCA
AX-117711427	1	65700324	C/T	ATTGATGGAATTTGTTTTGAGATCTCCTGTTCCAA[C/T]ATATTCTTGAAAATATTCATCCTTTGGTGGCAAGA
AX-117755056	1	65737717	T/G	TTTTCCATCTAATGAAACAAAGCTCCTCAGATAAG[G/T]AGGATATCAAGACAATGAAGTTCCAGGATTAATAA
AX-117711426	1	65766664	T/C	TGTGCCATGTTCTCCTTCAAGGCCATGAAGGCACC[C/T]GGGCCTAATAGCCTCCATCCCTTCTTCTATTAGAA
AX-117644844	1	65828046	C/G	TGGGAGAGGCATGGATATGTGCAGCTTTAATCCTT[C/G]TTATTTAGGCAAGAAATATAGATATGCTTATGCTT
AX-117694505	1	65835383	T/A	TGATAGCTAAGTTGCCCTACATATAGCAAAGAATC[A/T]TGTATTTCATGAGCGTATGAAGCATATCAAAGTGG
AX-117694504	1	65856929	G/T	ATGATCGTGCGTGGATGGAACGACTCGTTGCAGTT[G/T]CCACCGGGGATATCATTCTGGCCACGGCTTCATCC
AX-117694502	1	66009255	C/T	ATCTAAATGACTGAAAGACTGAAGATATTCAACTA[C/T]TGTTGGGATAAATCAATGGAATCTATTTAATAGAT
AX-117494866	1	66065217	T/G	ATACCTTCCTCCTCCACGTTCCTGAGGATTCGACC[G/T]TTCAAGATGGTACGTTTCCCAAACTTAACCATCTT
AX-117694501	1	66103777	T/G	AAGTCGCCCTCTTGGGATTCCTTGATGAGCGAATT[G/T]TGTCTGTAATTAATCGCAAGATATTCCACCATCTC
AX-117694500	1	66105307	G/C	AAATGGGAGGTATTCATTATCTGAAGCCTTAGAAA[C/G]GGAATCAGACCATCATTATAATGGTACTGCAGATT
AX-117694499	1	66111269	C/T	GACATTGGAGGGCCTACGGAGAGATAGATGTAGCC[C/T]AAAGAAGAGGTAGAGAGAGATGATTAAGCAAGACA
AX-117727354	1	66773370	C/T	AGTCCTAACTCTCTTTATGGTCTCATTTTGACTTT[C/T]GTAATATCAAGAATGTTAAAATTTTCAGGAAGTGA
AX-117785045	1	67367676	C/A	TCTTGACATATCCCTAACTTTGCCAGTCTCTCCCT[A/C]GTTAGGAGCCTTCTATGCATAGCTAACCAGCATAT
AX-117750826	1	67518059	G/A	CTAACTGAAGAGTTAAAAATTGACGAAATGCCACA[A/G]GTTCAAGTAGCCGAGAGGTAAGCAATCTGATGACA
AX-117847747	1	67863799	T/C	AATCTAAAACTAACTGAAATTAATTAATCAGCATT[C/T]AGAAAATAACTAATCAGACTGACCAAAACCAATTC
AX-117580811	1	67928188	G/T	AATGGTAGTTTTCCAACAATCTCCCTGTTAAGTGC[G/T]ACTGAACTTTTGTTATCATGTTGGTTCTCCTATTG
AX-117580812	1	67940114	T/G	GCTGCTTAGTTGTAATCAATAGGGAGTCTTTGAAG[G/T]AATTGCCCTTCAATCTTGCCAGTAAGCTTATCTGG
AX-106026263	1	70147682	C/A	ACTCATAAGAGAGTAGGAAGCAAAATACTTATTTC[A/C]TTCGATAAATAAACCTTGGAACAATCTTAACTAGT
AX-117663360	1	70995722	T/C	ATAGAAAAGGTTGGAAAGTGACGTGAATGTGTAAT[C/T]AACACATTAAGCTTCTGGTTTGATGTGTTTGAAGA
AX-117727442	1	71055724	A/T	TTGTCAAAACACGAATCCCATACCTTACCCACAGA[A/T]TTCTACACAATGCGACATTGTATGTGGTATGAATA
AX-117596903	1	71981339	C/T	CTAATGGTTAACAACTAACAGGAAATCACCTACAA[C/T]TGACATACTATTTCATTAACCTAACAGAGAATCGA
AX-117838149	1	72137692	G/T	TTTTTTGAATTTTCTTGTTTTAATAAAAGATAAAA[G/T]GGAGTTTCGTGGAAACTTACCTTTCGAGTGAATTC
AX-117727625	1	72447218	T/A	ACTTCTATGGTATGGCCAGTTGAAAGCAAAGAGTT[A/T]CATTGAAGCAAAGCTTTTGCCTTCTGTTTGTGCAT
AX-117727706	1	72673010	G/A	AGAGGAAGAATTGCTACACACCCAGATGCATAACC[A/G]ACGATCCATTGGGATAGTGGAGCACGTGGGTGCTC
AX-117740602	1	74156583	A/G	AATCACTGCTCTTTTTCCTTCTTTGTCTGGTTTAA[A/G]TTGTCGACAATATGAAATGAACTAGAGAGGCTGCA
AX-117740596	1	74180118	T/C	GCATGGATAGAAATGTATCCTAATCCCAAACCTTG[C/T]AGCTGGTTTCTAGCATCATAATATGACTTAGGAAG
AX-117834203	1	76506971	C/T	GTATTTAGTGATGAGGGAAGTCTTTTCTTGATTGC[C/T]CGAGTCCATCTGAATTTGGTTGTACCCGGAATAAG
AX-117677424	1	76539764	G/A	AGCTAATTACTTTGTTTTAACCCTTTTATAACATA[A/G]TAAATGATATTTAACAAGTTGTGATAGCATAACAC
AX-117516031	1	78314389	C/T	CCGTGTTCTTGCCTTCAAAATCTCTCTAAAAACTA[C/T]TCTCTTTCTCTTCTGGGTGAATTAGGCTTCATATA
AX-117644433	1	78317703	C/T	ACCACCACTATCAATAATCGGTGAAATATGTGAAC[C/T]AATGGCGGTTACTCAGACTTCACTCGCACTATTGG
AX-117644436	1	78342915	C/T	TACATTCTTTAGGGTGAAAACTTCTATGCCTTCTT[C/T]GATGTGGCGCTTTCTTGGGGCCTTTTCGGTTCAAG
AX-117819903	1	78541772	G/C	ATGGAATGTGTGGGTAATTTGAGTGATGGGTTTTA[C/G]GTTGGTAGTGAGGGGGGGGGGACCTCTGGATCTGG
AX-117665022	1	79012905	G/A	TCTCTAGCAACATTCACATATTAGACCTCTTACCG[A/G]ATAGCTAGTAAAATCATTCGCAGGAGCTTCACCAA
AX-117544389	1	79194310	G/T	TCATAAAATAATTCCCCCGGCCTCAAAATTCGCGT[G/T]AAATTCGAAAGGGGGACGCATTTGCAAAAATAACC
AX-117544390	1	79233094	C/T	CTTATGACATATCGAGAAATCTTATTAACTTACTT[C/T]TTATGCATTACATTCAGTTATATATGCACATTGGC
AX-117544392	1	79318930	G/T	AAAATGAGAACACACTAATATCTTCGGGTTGGGTT[G/T]CCTGACAACAGTGTTGGGTTCCATCATGACCTATA
AX-117544393	1	79331074	G/A	TGACAACGAGAGCGTTGTCATGAGGCAGCAAGAGT[A/G]TTGCAAGGCAGGTGCACGAATAGCACCAAGTCAAA
AX-117544394	1	79333361	T/A	TTTTGATATTCTTGGTATGTCTGAATGTGATGACC[A/T]CTTGGGTCATCACCTGTTTTAAAATGAATTCTTCG
AX-117544400	1	79525872	G/A	TAGGGAAATATGTGTGGGATATCACTCAAAAAACT[A/G]ACTCATTATGGGTCAAGTGGATAAACCATATTTAC
AX-117544401	1	79543277	T/A	GGCTAGTGTTCAACTTTTGCCATGTTAAAAAAGTT[A/T]AGTAAATGTAAATATCCGTCAGAACTTGTGCTCCT
AX-117544402	1	79564474	G/A	AATCTAAAATAATGAAATATATTTGAACTTTTACT[A/G]GCAGAACATACATAGATTCTTTACCTCAAAACTAA
AX-117544403	1	79573067	C/T	TCACTCCTATAAGGAAATGCTCTTGGACAAACCAG[C/T]GAGCAACCAAACTAATTACTATGAAATCGACCACC
AX-117544404	1	79577678	C/T	CCTTAGATTCCCAATTCTCCACAAAAAATAATCAT[C/T]TGCAGACTTTCAATTCATTATTGATAACATGCAAT
AX-117544405	1	79602577	G/T	CTCCACTAGTAGGATTTCACTGGGTTGTTGTTGTT[G/T]TTGTAAACTATATTGAGTAAAGTCAGTTGACTGGT
AX-117544408	1	79624046	C/G	AAGAGATGCTATCAAGAGGCAATTGATAGCGACAC[C/G]GTAAAGGCCATTGTTCTTTCTGGTAAGTTTTGTTC
AX-117544411	1	79748402	G/T	TGTTAGAGAGCAAATAGAATATTCTCGTATATTTC[G/T]TGTGGAGAGACTGAAGCAACAAAGGGTTACAAAGT
AX-117544412	1	79765397	G/A	CATGATTTTTGAAATATAGCTTCGGCTTTCAGCCA[A/G]CTAAATAAGCCACAGTAGAAGTACTAAAGCAAGAG
AX-117544414	1	79795983	G/A	AAGAGCAGCATCTATTTTGGAGGGGTAAATCAGAC[A/G]ATTCAAAAATCAATTATGGAGGTACTTTGGTTTAA
AX-117544416	1	79888644	C/G	TACAGTAACGTAAATAGCGCAATTCATGGTCTATT[C/G]AGCTATTTTTAAACGAAGAGTGAATCAATTAACAC
AX-117544417	1	79919768	G/T	TTTAGTAAAGACAATCTCCTATAAACAAAATTAAA[G/T]AGAGAGCAGAAGCATATTTTCTATAGCGCCCGACC
AX-117544418	1	79935922	T/C	TAAGGATGCGCAATATCTCTATCGAAAACCCTATG[C/T]ATTCAGTGAGTAATAATAAGATAGTTATACAAACG
AX-117544419	1	79939931	C/T	TTTTGCTTTATGTGACGCATTCATCTATTTCGCAG[C/T]GGTCGTTTGGATGCCTCATGCGGTCACCGACCTCG
AX-117544420	1	79970470	T/C	TATTGTTACTACTTTTTGAGGTTACACTTATTGGG[C/T]ACCGATTGTGGTGTACTCATACTATGACTATGATT
AX-117544422	1	79976814	G/A	GCAATTACAGAAGCTTGTTGCCAGGCATGTGGGAT[A/G]GCTTCAAGTTAGCGAGGTGGGTTCCACATGTTAGA
AX-117544424	1	80004019	G/T	CCATAGTTACTAGAAAAACTTAATTTTGTCTTAAT[G/T]CCACATCACTCTATATTCCCCCCTTTAGGGGAACA
AX-117544425	1	80024309	G/A	ACCAACAATCCATTACCGGCTCACAACAACGGGCC[A/G]GTTATTGGAATGATATGTGAAGATAGAGAATTAGA
AX-117544426	1	80025791	G/A	GAAGTTCTTTGGGGTGAATTTCCAATCAGCTAATG[A/G]AAAATGGGCGGATGAAAGAAAGAACAATGGTTGGG
AX-117544428	1	80052325	C/G	CAAGAGTTGACTTAAGTCCACCAAGGAATCTCGCT[C/G]TATTACGTAGGTCATTGTGGAACCCAAACTCTTTC
AX-117544429	1	80060765	G/T	AATGTCTTGAACACATAATATAGCATCAAGTTAGT[G/T]CTTGCCCCAAAGTCGCACAAAGCTTTGGAAAAATC
AX-117544435	1	80145386	G/A	ACTGATCAGTTGAGTTTACTGAGCTCCATATGGTC[A/G]GATACGATTCTACCGAGCCTTATGATGGTCGGGTA
AX-117544436	1	80155100	G/T	ATGAGAGACTTACACTAGTTCAGCCAAGAAATAAA[G/T]TTGCACTACATACCTCGTTGAAGAACTATCTATGC
AX-117544438	1	80170759	C/T	GAGCTCCGATTCGGACATCCACATAAGTTTAATAA[C/T]ATCATACGAACTTGTTTGCAAGCTCAAATCATTAA
AX-117544439	1	80170945	C/A	AACCAACCATGCGCACAAGTCAAGCATCAACCTAC[A/C]AAAATCGTCAATACACTGATCCGAGGTCTTTACAA
AX-117503630	1	80229244	A/C	TGCTGCAGACATGTTGTCCAAGATTGTCCCGCTCG[A/C]TAAGTTTGCACATAGCAAGGACTTGGCGGGGGTGT
AX-117544442	1	80255142	G/A	ACGTTTCTGGGTGCTCAGACTTGACAAAGGCCACT[A/G]TCGCTTGGAATGGTCTTTATCGAACCAGGTCCTCC
AX-117544443	1	80263288	C/T	AATTTAACCCCGGGACATGGCCAGTTTAAGGGCCT[C/T]GGTTGATCCGAGAGCAGGCCCCAAAGGGCTGACAC
AX-117493020	1	80279696	A/G	GCGCAATAAGCAATTGAGCTCCTTTTTGGGCCCAG[A/G]TTTGAAAGATGATTGGACTTTTAATTATTTGTTCT
AX-117544444	1	80326305	A/T	CCACATTGACCCTTAGAAAGTGATGCCTCACATCA[A/T]TATATTTCGTCCTTTTGTGTTAAACTAGATTCTTG
AX-117544445	1	80348256	A/G	AAGGAGGGGGAATGATCTCAATCTCCAGGGACCCG[A/G]GGGCTTTGCCCAAGTCCTTTTTCAGAGTTCCTCCA
AX-117544446	1	80348395	A/G	CACTGTTTCTTCACCCTCATTCTATTCATCTCCTA[A/G]ATATTGAGTGGCGGAATCCAAATCCACATTTACAA
AX-117544447	1	80349723	C/T	ATTCAAAGGAGTAGCTCGTATTTATATAAGGGCGA[C/T]GATGGTTCGGTGACGCTAGTGGCCTACCAGTACTG
AX-117544451	1	80405009	T/C	CAACATTTACACGGATTTTCGTCGAAACTTGAATT[C/T]CTTCCCTTTAATCTCCAGGTGGGCTCCTGATTACC
AX-117544458	1	80502075	G/A	ACCTGAAACTGTAAGACCCCTAGCGGGCAGCCTCG[A/G]CGTAACCAGATCTATATTACAAACTGTAAGACCTC
AX-117544461	1	80562502	G/A	GCGGAAGAACTGAACTGTGATGGAGATGGCCAGGA[A/G]CATGTTGAAGAGTAAAGATCCGTCAAATCAGTTTT
AX-117544463	1	80662283	C/T	GCACCTGCGAATCACCTACCACATCTGCGACCCCA[C/T]AGAAGCGAATGACCACATGGAGCCTCAATTTCGTT
AX-117544465	1	80686722	C/A	AACATCGTGATTCCCGAGCCCGAATTAGGTGAGAG[A/C]AAGATCTCGAAATGAAGTAAATCCTTAGATCTTTT
AX-117544466	1	80688505	C/T	CTAAAAATCCCCCGAAGACAAAGAAGAGCATGGCT[C/T]GAAGGACTAAAGCCGATACAATGGCCTTATATCCG
AX-117818210	1	80701931	C/T	TACCTAAGGATTGTCACACCTCCTTTTTCAACCAC[C/T]GGAAGCAGTATTGGGGGGGGGGGGGTTCCAATTAA
AX-117544467	1	80741603	G/A	TAATTCTTAATTATGTTGGTAATTGGTTAATAATT[A/G]AACTAATGGGGATTACTAAGTTAATTAAGAAGTTG
AX-117544468	1	80748058	A/G	TTTAACAATCCGCTTACAATATCGTGAATCCAAGA[A/G]TTTATACAATAAAACTTTTACTCCTAATGAATCTG
AX-117544469	1	80769379	T/C	TCACTGAGATGTATATTGTCTTCCACCCTCAGGAT[C/T]TATTTAAATGTGTCAAACTCCTTTGCATTATTGAC
AX-117503634	1	80828706	T/C	GGCTTCTGTACGAATTGTTTTGAATCTAAACCCTT[C/T]AGAATTGGAGGTGCCCCTGGCATTTGATCAACCCG
AX-106023421	1	80956598	G/A	TTCCAGTGGTATGATCCGGAATTTCCTGGCCAATC[A/G]AAGGTGATAATTCTTGGCTTACAGAAGGATAAAAT
AX-117544473	1	81011145	C/T	GGCTTTTGAAAGTCGATATACGAACTTTGGATTTT[C/T]CCATTTGCACACCTCTACTTGAAAAAATATCTACT
AX-117544478	1	81162321	A/G	TACAAGTTCGCTTGTCAAATAATAAAGAGTGTCAC[A/G]TAAATATGATGTGCCATATGAGATATAATAGAACC
AX-117544480	1	81197269	G/T	AACTATGAGACTAAAATAACAGGACGAAATTAGAA[G/T]TTTAACTATGACATTAATAAAACTAAATAGACCAA
AX-117544482	1	81207509	G/A	TTACCCTTTGTGTCAATCGACACTTTCTAGTCAAT[A/G]GTGCATCCTGGTCATGACTTTAGGCGTTACTCTTT
AX-117544483	1	81209922	C/T	GTATACACAATTGCCGTTCAAACCAAGTGCGACCC[C/T]AGAACTGATTTCGAAAATATTCAATATGCCCAATA
AX-117544484	1	81211687	C/T	ATAGCAACTACAGGAACCGGTGCCCTCATCCATTC[C/T]GATTGAAGATAATGGAGGAGAAGAGTCATCGAATT
AX-117544489	1	81226899	A/T	AGAAAAAGGATGGAAAGATACCACAATCACAAAGC[A/T]AATCTTCGGTATTTTAAAGCCAGATATTGGTTTTT
AX-117544492	1	81285493	A/T	AACAATGGAACAACACAAGTAAATGTTGCTTATTC[A/T]TTAAAACTTGTGAACAATTTCTCAAATTGGTTGAA
AX-117544494	1	81431066	T/G	CAAATGTTGCTCCCGCTCTGAAGCCCTGGTCCCTT[G/T]TTGCCTTATTTTTAGCACCAACACCCTGTAAAAGC
AX-117544495	1	81480226	G/T	GGCTGACCCAGAAGGGTCCTCCGTTCAGGTGGACG[G/T]AAGAGTGTAAGGAGAGCAATCAAAATCTCAAGAAA
AX-117544503	1	81627017	G/T	ACCAAACGTGTTAGCTTGAGTCAGATTTGGCATTG[G/T]GCTATAGTGTTTGTTCTTTACTCTACCTCTAGGCT
AX-117544504	1	81632360	C/T	AACGACTGTTCCAAAAACTATTTCAGGAGTAGGGA[C/T]GCTAGTAAGCAGATCGAGCAGGAGGAACCTCAACA
AX-117544506	1	81684393	C/T	GGTAGAGTTTATACCTCCAACCGGCCACCCAACAT[C/T]GAGACAGGTCTAAAGGATCTTTGGAGAAAGATACA
AX-117544508	1	81722299	C/T	ATATTATTTCATTTTAAATGCACTTTGTCCAAGGT[C/T]ATAGTGGGGCAAGAATGGACTTGTATATGGAATGA
AX-117544511	1	81757573	G/A	CATTGTGCATTGGGATAGAATTGAAGAAGATAAAT[A/G]GGATGAATGATCAATTCAATGTTATCTTTCAACAT
AX-117485262	1	81783945	G/A	TCTGCCTCACTCCGCCCACCGGAAATGTCCTCACG[A/G]CGGTTACGACAGTCCAATCACTACTAAATTAACAC
AX-117544513	1	81804251	T/A	ATACAAGTTGTGTTTGATCTAGTTTTTCTCTGATT[A/T]TTACTATCTAAATCCATTTAGTATATTTGTGCTAT
AX-117544514	1	81871562	T/C	TGACCTAATAGTTTGTACAAGAAGGTTAAAGTGAG[C/T]TTTGACCATTAGAACAAAGGCCTTAATGAGATCAA
AX-117544519	1	81980384	G/T	TAATGGCAAACTCAAACATTACCCCTAAACTAACT[G/T]ACCATCATTAATGATTAAGCACAAAAGCAAATTAA
AX-117544522	1	82126287	T/A	TATTTGACCCAGATTATTATAGAATCTGTGCTACA[A/T]TATAGAATCACTCTTAATAGCAAAAGTATAAGAGA
AX-117544523	1	82139536	G/A	GAATATGTGTGTATGGAAGATATGGTTCTGCTGAT[A/G]TTTAATAAGGATCATTTTATTTGGTTTTGCTTTAG
AX-117544524	1	82160970	C/T	AAATAAAAATATGGTCCAACCTAATTACTCTTATC[C/T]CATTCTTCTCAACCCATTAGCCCACTTAAGTGCAA
AX-117544525	1	82174846	C/T	ACCACCTTAGTGGAACGGTCCAAAAAAACACGACA[C/T]GGAGACAACCAATCCATACCCCATATCACATCAAA
AX-117544526	1	82178300	C/G	GGTACTGTATATGGCTTACAAGGCCTAGGGAATAT[C/G]CATCCTAGAATATATACACATCATAGACCATCGGT
AX-117544528	1	82213636	C/A	TGGCTAAGATCTCGAGCTTGGTAATTATAAAGCAC[A/C]TCCTTTCCTCGCCAGAAAGGAGTCTTAGTAGCTTA
AX-117544530	1	82214928	C/A	TCAAAGAAAGACCTTCCGACCAATCTTTGAGGATG[A/C]CAAGTCTAGTGTATGGTAAATGCATGATATTCTTA
AX-117544532	1	82314074	C/A	CATCCGATAAATTTGGAAGGAAGATCATGACGATC[A/C]TGCGAAAGGATAACATGCAGAAATCACAATATTGT
AX-117544534	1	82315749	C/T	CTATGCCTACATGTCAAGTATACATGTCAAATCAA[C/T]GATATCACAGAGAGTCCATCAAAATAGTCACACTT
AX-117544535	1	82318187	T/C	AGTTCTAAAGGCATGATATCTAATACACAAAAATG[C/T]TGAGTGATGTATATACAGGTCCTGAGCAGGATTTT
AX-117544537	1	82379284	G/A	ATAACATTATCCAACATTAAAGATCATATAAAAAT[A/G]AATTACAATAGAAGGATAAAGCTACTAATATTTCC
AX-106011734	1	82486543	C/T	TGCTTTGGAATTACTTTTCCTTGCCTTTTTCATTT[C/T]CAATCTCTTGTGTATATAATATGATATCTTGTATG
AX-117854952	1	82648439	G/T	CCATAATCCAACAATCCGAAACTAGGGCCTCATGG[G/T]TATTTAATTGTCCAAACCCAGGTCCCCCCCAGTCC
AX-117544546	1	82684964	T/A	GATTTCATGTGGAAGTTGGGCTAAATGGGAATAAT[A/T]TCACGATCCACAAAATGAAAAAAATGGTATATTTC
AX-117544547	1	82688176	G/A	CTTAGGTGACCCTTTTCGATATCTTGAGACTTCCT[A/G]GTTTGAGCAATTTGTCTATCAGAGAGAATCACAAG
AX-117816475	1	82849779	C/G	TCAGGCACCCATTTAGAGATCAAGGGATTACATTT[C/G]AAGTTTTGGAAATCATGCGTCCACCTGGAAAACAA
AX-117816476	1	82850670	T/G	AATACAGTCCATGTTTCTGCAATCAGGCGCCCACC[G/T]GGAGAACCAGGGAATGCATTTGAAGTCTTGGCAAT
AX-117816477	1	82871234	T/A	GTGCCCACTTGGGGAACAAGGATATACTGTCCATG[A/T]TTCAGTAATCAGGCACTTACCTGGAGAACAAGGGA
AX-117853364	1	82928511	G/A	ATACAATTCAAGTATTGGCAATCACTCGCCTACCT[A/G]GAGAATAAGGGAATATAATTCAAGTATTGGCAATC
AX-117816479	1	82975884	G/A	GATAATTTCATGTTAGAATATTCTAGAATAGAGGG[A/G]CAGCTGTCCCTATTTGGTTAGCACAAATGTGCTGA
AX-117816481	1	82983743	A/G	GCGTTAAAATTCACTAGTGTACTTGTGAAAGGAGG[A/G]GTACAATAAAAGCTGGAGAATTACTATAGATCTAA
AX-117816485	1	83034992	C/T	AGAAAAATAGGAACTGCTTTTATGTACTTAGTCAA[C/T]ATGATTCTTAGGAAATCAAATATTGCAATTATGGG
AX-117539066	1	83041476	T/A	TAAATTCATTACACTTTTTATTAAGCATGTTCAAC[A/T]ATTCAAAGTACTAAGTGATTAACCAGCGGAATAAA
AX-117816486	1	83093275	C/T	TGAGACAAAACTCAGCCTGAAGACTCAACACAAAA[C/T]GGTTGGGCAAAAGCGCAAGGACTCTCATGGAAGTT
AX-117816492	1	83183529	C/G	CTTTGGTGGAACTGGAGGAGCTTCCGGCGCATTTC[C/G]GGCAACCACAGCAGCTTCACACTCCTCATCACTCA
AX-117816493	1	83197221	G/A	TATGTTGGATTGACAATACATGTAATAGCATAAAC[A/G]TATAATAAATGTAAGAAACGACAAGGATTATAATG
AX-117816494	1	83240501	C/T	GGACTGACGCGGTCGCGGTACATGTCTGTGCGGTC[C/T]ACGTAGGCTTCATCACGAAGGGTCGCACAAATAAA
AX-117816495	1	83242191	G/A	TAGCTTCTTACCTGGCAATCTCGGGTACGATTCCA[A/G]AATGGCTACAAGCAGGGATCAAAATACTTCGGAGA
AX-117816497	1	83292460	G/A	ATCTCATAGTCGGACGTAGCATTGATTAAACGATC[A/G]ATGTTGGGTAATAGGAAAGAATATTTAGGGCATGC
AX-117816498	1	83296545	A/G	TCTACTTTTTGCAAATGAAGCCATGATGAAATCGC[A/G]TGCTTGTTCAAACCAATTTACACCAATAGTAAAAG
AX-117816499	1	83303555	C/A	CGAAGCAGAAACACTCTCACTCTCAATCTATAAGG[A/C]ACACTTCTACAAATGCTAAATGTCCTTCCAAAAGT
AX-117816500	1	83364831	T/G	GATTATTAGTTGTTTTGCCATTTATTATTAGATTA[G/T]TAGATTAAGGAGCTGCTCGGATTCTTGTTGATAAA
AX-117816501	1	83394934	C/T	TCATTGTTAGATCGTTACTCAATCGAAGGCCCACA[C/T]GTCATACTTTATGTAACACAATTACATTATTATTC
AX-117595317	1	83466837	T/C	AAACAAAACTGATGATCCTCTGTTGAATGAAATGG[C/T]TGATCGAGTGGTGTCTAAGGTTGATAAACATACTG
AX-117816507	1	83490810	G/A	GAAATGGGACAGTGTACCGGCCTACCCGTAAATCT[A/G]TAGCAAAGCTCTAACATGAGGACTCGTAGACTCGG
AX-117816508	1	83502750	G/A	TTGCCTATTTTATCAGTATAATTTGCACATGTATC[A/G]ATTGGTATGGTGGGGACCTTCCCCACCTTTATGAT
AX-117816510	1	83537339	C/A	AAACACACACACAAAGCTCTTGATCTCATTCAAAT[A/C]TTTCCGTTACTTTTGTTTGCTACATTATCTAGCCG
AX-117853371	1	83539655	G/A	CAAAATGAAGGAAAAGCTTAGCCTTAACATACCTG[A/G]AGTAGGAAAAAAAAATTGTATGATGTTCTTGGAAA
AX-117816512	1	83548715	G/A	CTTTGTAGATTGCTTCGCAGGTTATCACCAGATCT[A/G]GATGGATGAATAAAACGCAGAGAAAACAGCTTTCA
AX-117816513	1	83588992	C/T	ATTTCACAATAGAATAAGGTTTTAAGTTCAGCATT[C/T]TTACCTCCAAGTGATTCCCCTTTAATCCGTCTTCA
AX-117816514	1	83594787	A/G	ACATCTCGTACTTTAACGCTATGATTCGTCGAAGT[A/G]ATAACATATGAGTTGGAAGGGATTGCGGTTATACA
AX-117816515	1	83616845	G/A	ATTGATGGAACTTATTCGACTCGATTGCACAAACT[A/G]TAATTATACGTAATAAATACACAGAAACAAATTCG
AX-117816516	1	83651251	C/G	AAAATACTAAGGGAACATACAATAAACAAGTACGA[C/G]TTCAATTAAGGGGAGCATGGAAAATAAATGAAGGC
AX-117539076	1	83721284	G/T	TCGACGTCGGATCGTTAGAATAAAGGTCATCCATA[G/T]CTCGTTCACGGATTTTTTGCTTTTTCTTTGGAGTT
AX-117816517	1	83820208	G/A	GTGCTGATATAGAATCGGCCTTAAGGGTATTTGAT[A/G]AAATGTCAGGCACAGAGGGTTGTGGTGTTGATTAT
AX-117816518	1	83839320	T/A	GCGCTACGTTGTTTCCCAATGGCATCCTTGCTAGT[A/T]TTCGAGAATTTATCCAAAAGGGGTTTCTGTGAAGT
AX-117816519	1	83841052	A/C	ATAGTTGAACATGTTATTATGGTAACTGAGAAGTC[A/C]AAAGTTAAAACTACATAAAAATAATACTTCCTCCG
AX-117816522	1	83979000	C/T	GGTAAAATAATATTTATAAGGAAAAACTTCAGATA[C/T]GTACTAGGATGTTTTTTTCGTTTTATAGTATATAA
AX-117816523	1	84011442	C/T	TAATTATAGGCAAGAGAGGACATCAAAAGGTCTGT[C/T]GAATATAAGATGAATTAAGCTTACAGCTTTAAAAG
AX-117816524	1	84023214	G/T	AAGTGTTGGAAAGTTTATCGTAGTCAAAATAGTAT[G/T]AAGACGGCCTCAGAATGGAAAACTGATAGTTTCGT
AX-117816525	1	84039622	C/T	ATGTTACTCTCCATGTAAGCCAAGTTCTCCATCTT[C/T]AATGTGCTAGAACATAACTCCTTGAAAAATAAACT
AX-117816527	1	84077482	G/A	TAACCCATAGATAATATTGGCCAGTTGGAAGGTCT[A/G]CTCCAGATGTAGTATCTGCTGCTCCAACAAATAGT
AX-117816528	1	84100987	C/T	TCATTACTGATAATGGATCCAAGCTTAACAACGAC[C/T]TGATGGAAGCTATAAGCGAAACTTTCAAGATCAAA
AX-117816529	1	84110618	G/T	CATCGCATTCTCCATTCTATGAGTATTGTTGAGAT[G/T]AGTGGGTTGCTTTTACTATGTTCCAGCTTCAAGAA
AX-117816535	1	84176224	G/A	AGAGACGTAGTAAGGTTCTTTGCTCTGTTTTGTCT[A/G]GTGTAGCCGAGAATATAGTTTGTTATTGCTATTTT
AX-117816536	1	84187382	A/T	ACCTTGATTTTAATATTGACCCTTCGGAGGAACAT[A/T]AGGGTTAACTCTGATTTGAGAAGTTGTTGTTGTTG
AX-117816538	1	84214059	G/A	CTCTCAATCCAATAAGAGTCCATATCCAACCATCT[A/G]AGGATGCTGAGGTGAATACGTTTGTAACTTTTGAG
AX-117652655	1	84285524	A/G	TATTTACTTTGGGATTAAGGATCGGTATTCCAGGA[A/G]ATTCCCCTACATATTTACAATTTGGACTATGGGAC
AX-117652656	1	84292388	C/T	ATCACATGAACATATGTCGCACATATATCCTTCAA[C/T]GCCAACACATTTGGAATAGCAAGTTCTATACGATC
AX-117652657	1	84292925	A/G	TTTAAACAAGAATTAATGAGTAATTTTGATGAAGA[A/G]CACTTCCTCCCTTTAAGACTCCATTTCTCACTCTG
AX-117491848	1	84299714	T/A	GATCTAAATTGCAAGGTTAACATTGAAAGTGTAAA[A/T]GATGTGATAATTGTATCCCTAAGTGCCTATGAATT
AX-117652658	1	84320645	G/T	TAACGGAGCCATGGATAAAAAAAATTATTGAATTT[G/T]GACATTGTATAAAGAATTTATGGTCATTATACTAA
AX-117652659	1	84325555	G/A	GAGGAGTTGTTATTCGTTGGTTATATGCACACATG[A/G]TGCAAAACTATTAGGGCCTTATAGTGAAATTTGAG
AX-117652660	1	84335869	C/T	AGGTTGAATCCTAAGGTTGAGAATGATGGGTTTTG[C/T]GGATCGCATAATCAAATAGTGGTCCGCATTTTTGC
AX-117491850	1	84436095	C/T	AGGTCAAGTAGCTGCCTCGTGAACTCCAAAGTCTG[C/T]CGGAAACTCTCAACACGCGCTAGCAGGATCAGCAA
AX-117652663	1	84452810	G/T	AATATAAATGCCCTGAGTCTTTCACAAACAAAAAC[G/T]GACACTTGGCTTCCAAAAACCCCTCTCTTACTTAA
AX-117516747	1	84459712	T/C	TTCAACTGAAAATTGGGTCCAAACCAATACAGTGA[C/T]CCAGTCCAAACCAGGTCTTACAGGGACGCCCCCAA
AX-117652664	1	84478559	C/A	CCTGTGTCGTACAAAATTGTTGAGCGCAGTTGATG[A/C]CCTATTCGTTTGTTTGTTAGATCGACTGATTGTTC
AX-117652665	1	84491071	T/A	AAGAGGGGTCCAACATTTTGAGGGTTGCAACTTGC[A/T]GCTACAATTATGGTTATTGGAGTATCTCCAAAAGG
AX-117652666	1	84492284	C/A	CCCAAGTTTGAAATGTTCAGTGGTACAAATGATCC[A/C]AGGGTTCACTTAAGGACATACTGTGACAAACTTGT
AX-117652667	1	84503878	G/A	GGCTCTGATACCAAGTTTGTTAGCCTTAAACTTCT[A/G]GTAACATTCGTAGCATAAGGGTCTAATTATCATGG
AX-117652669	1	84527851	T/A	GTTCTAGTCATTGATGAGCTAAGAAACAGTTGATG[A/T]ACTTCCTACCCCCCCATACTTCTTAATACACTTGC
AX-117491853	1	84529683	A/G	CTAGAGTAGGGGTTATGGTCAAGAAGAACAGAAAA[A/G]GGGTTTTTAAAAGGAGAGGATAATTATGAAGGGAG
AX-117652674	1	84718725	G/A	AAATGAAAGATTTGTGGGATGAAATGGATCTGATG[A/G]TACCAGGAGCAAGGTGTGACTGTGAGGAAACTGGA
AX-117652675	1	84718758	G/A	TGGTACCAGGAGCAAGGTGTGACTGTGAGGAAACT[A/G]GACCTTTTTTGGATCAGTTCAAAAACCTGCATTTG
AX-117652676	1	84719250	G/A	TGAGCCTTATAAACAAGCCAGATCCTGAACCAGGT[A/G]AATGTCATACCTTAATGACAGGTATAACTTCTTTT
AX-117652677	1	84719323	T/C	GTCCAAGGCATTTGACTATGATTGGATAATTGACA[C/T]TGGTGCTTCACATCATGTTACACCTCATAAGGAAG
AX-117652678	1	84722474	C/T	AGACAGAAGATCAAGTCTGGGCTCCTCACACCACA[C/T]CATGTTAGTTCAACAATGCAACTTGCAGATTTGCT
AX-117652679	1	84722512	T/C	TGTTAGTTCAACAATGCAACTTGCAGATTTGCTCA[C/T]TAAAGGATTGTCTGCAGCTCAACATCATTCCTTAG
AX-117652680	1	84727338	G/A	ATAATCTTACAATTTAAACTTTTTCGGTAAATATA[A/G]ATAATCATTAGATATTAATAAAAAACATTACATGA
AX-106017283	1	84729961	G/A	CCCACACCAGGTTGCTGGTGCTTATGTGTGCACGC[A/G]TATCACTAACTGCATATTTACCATGATTAACCCGT
AX-117652681	1	84750269	T/G	ATATAGAAACTCTAGTTTTGATTTTTCTCTCCTTC[G/T]AGGGTTTATCGTTACTCTAAGTTTCTGAAGTAGTT
AX-117516751	1	84784929	G/A	ACGGAAAGGCACCGCTGACTACAAAAATGCACCAC[A/G]GACGCGGATGAAACTTTAGAGAAGTCTCATTTTGG
AX-117652682	1	84814629	G/T	CGCAACCTCGCCCTTCTCCTTACGATTGCGAAGGA[G/T]AAAACCAGACATCAGATATCAACAGCTCCTCAAGT
AX-117724692	1	84916399	A/C	TAAAGTTCTAATTAATTAGCTGAAGGACTATCAAT[A/C]ATATGGGCAAATGAACCAGTTAATTTTAAGAAAAG
AX-117705307	1	85020513	A/T	GAGGGGATAGTGGAATGTCTTAGTTCAGGTAGATA[A/T]GTTTGTATTTCCGATATTTTATAGAGGTAAAAATG
AX-117705306	1	85024378	T/C	CTTATTGGTACTTTCTATTCAGTTAGGTATTATCT[C/T]CTTTCAGTCAAGAGGGTAAATGTTCTATATATAAA
AX-117804147	1	85643557	A/G	AACCCAAGGGTCTAACCCAAGGTCTGAGATCTCGG[A/G]TCGATTATCAAGAAAAACACCACACATTATTCCCA
AX-117804148	1	85649851	G/A	CTTTAGGGTCTTATAGACAAATGACCATTCCAAAC[A/G]GTCAAAGGCTTTTTCCAAATCCAATTTGATATTAT
AX-117804151	1	85721333	C/A	AACACTAACCCTTCGCAAAAACGACCGTTTGATTG[A/C]AAATGCGGTCAGCCCCTTGCCTAGATACCCATTGC
AX-117804152	1	85723443	A/T	TTTGTTATTTTGAGATCAAATAGATTCACTTATCT[A/T]TAAACCATACATAAATTAAATTATACCGTTTTACG
AX-117627604	1	86084236	G/A	CGGGCCGCACACTAAAAGGTCTCAATGACCAAACA[A/G]CATAAGAGCGACTGTCATTAGCTTGAAAATTGAAA
AX-117627605	1	86108125	G/A	GCATTGTGGAGGCTTGGAACACCGTTCTATTGAAT[A/G]TGAAGTGTATTGCCGACGTCCATAATGTTATTTGG
AX-117627606	1	86120385	C/A	ATATCTATTGCTTTACTAATTGCTTTCAAAACAGA[A/C]TTTCTAATGTAGTCTTTTAATAAACCTCTTTCAAC
AX-117627607	1	86137342	G/A	TGATTCCTGTTCTTCAACGTGATAGTACCGCCGTC[A/G]ATTCTGCTTTCTAGAACGCATTGATTGCTCCTGTC
AX-117627608	1	86138109	G/T	CAACACTTCGAAAGATATTGTCCTTGAGGACGCAT[G/T]CCCAAAGAGAGGACGTCCGAAGGCGTTGCTATAGG
AX-117627609	1	86141781	G/T	TGTGTGACCCTGAGGCTTATTAAGCTGGCAACAAT[G/T]GCTCTTACACTTTCCCCTTAGGCATCTATAGTTAA
AX-117627611	1	86161350	C/T	TTTTCTTTTCCCTTTGGATCAATTTCCCCATGGAC[C/T]AACTTTTTCCGCTGATCCAGCTGCCACGACGTACC
AX-117489964	1	86205878	T/G	TTTTTTCTCATTCTTAGCATGCTTTGCTGCCGTTT[G/T]GGGCTTCTTTTCATAATCGGCAATAACAATGATAG
AX-117627612	1	86206770	C/T	AGGAATCTCTCTGAGGGCTTCTTTTTGAAATTGGA[C/T]AGAGAATTTCTGTCTTGAGCTATGTCCACGTTATA
AX-117627615	1	86236621	C/T	CCAAGGCCTGCACCAGCACAAGAGACACAACACGT[C/T]GCTGCTTAGAGTTCGGAAAGAAACACAAAGAGTGA
AX-117627618	1	86264437	C/T	GCCGGGGTTTTTTGAGCTTCATGTAGGTCAATGCG[C/T]TGTATTATATCATTGGTGTGCGAGGCTTCATCGGC
AX-117627619	1	86267750	G/A	CTGTGCTATGTGCTCTTGTCGGTGTGAGACGTTTC[A/G]TCGACCTGTTGTGCATTCTGTGAATCCGCGTCCAT
AX-117627620	1	86270027	A/G	TCCGAATATGACCATACTCACCACACTCAAAGCAT[A/G]CACCTATATGCTACGGCTAAGAAAACTAAGACTGA
AX-117627621	1	86302102	C/T	TACGTGCTCTTTTCCTTCCACTTGAATTTTTTTTA[C/T]ATGGACATCCAAGAGAAAGTGTTGAAAATAATAGT
AX-117627622	1	86304944	G/A	TTCTTCTTCTTATTCTCCTCCCCTGCACCAAAATG[A/G]GACTGACCGGAAAATAAGTTCCCATTTGCACTTTT
AX-117627625	1	86330321	G/A	TCCTTTGGAAAATAGTCCAGGCGATGAGATATTTC[A/G]CTAATAAGGAAGGGATAGAGTTTAACCTCAACCAT
AX-117627626	1	86332006	G/A	TCATAGCATGTTGTAGACGGAGCTTGTATTTCACT[A/G]CCTGTATGTAAAAAAGGGGGAACCCTGCAATGTGT
AX-117627628	1	86360547	G/T	GAGTTCAAGGCATGGAAGGAGATAAGGGAATCAAA[G/T]GATTAATTATGAAGACCTCTATATACAGCCTGATG
AX-117513039	1	86383803	C/T	TTCCCCAAAAAGAAGGTTAAAAAGGATCTGAAAAT[C/T]AATGAGACTAACTCCCAATCGATTACCTTTCTTTG
AX-117627629	1	86403269	A/T	CTCGGTGTGCACCTATTGGGACTTGATAAGTGTGG[A/T]TTTTGACCATTTATTAGTAACTTTTTACTTTTGTT
AX-117627630	1	86406256	T/C	AGTTCCCAATGGTTCAAGTTCTTCAAACAATGGCA[C/T]GAGACATATTGAAAGTATGCTCAATCAAATGATAG
AX-117627631	1	86441949	A/G	ACTTTTTTCTGGTTGCTAAAGTATAATTTTTGTTT[A/G]ATATTTATGAGGGGATGATTTTCGGTCGTTAAAAA
AX-117627632	1	86451899	G/A	CCGACTCAGAGAATACGTAAATCGAAGACAAAATA[A/G]AGGGGGAAGCTCCTAAGGCACGCAACTAAGTTTGA
AX-117627634	1	86509119	C/T	GGCTTATGATATTTGATTTGGCATGATGACCTATT[C/T]TTGAGATGTTGATATACTTGATTTAACTATAGTCA
AX-117627635	1	86529878	C/A	CCAGCCCACTATCCCGTCATTATGTGGTGTTTCTC[A/C]ATACCGTTTATCCTCCAACAATCCATAAAAAATCA
AX-117627636	1	86538950	G/A	TAGTTCATTAGGCTTGAATCGATGTGCGATTAGTG[A/G]TTTTGTTATTGATTGATTTAATTTGAGGATTCGAT
AX-117627639	1	86611230	G/A	TGAAAGAAATACAAAATTATGCTAAGGGGAATATG[A/G]AAACACAAAATTGAAACCCAGCTAATTCCAATTCC
AX-117627647	1	86666783	T/A	TTTTCTTATTTCCCGCTAACATTTATGTCTATCAC[A/T]TTATTTTGAAAACACAAACAAGACATTCGTTTTCT
AX-117489965	1	86673934	G/T	TACCTTCATCCAGGGCCCCCAAAGTATAGCCCATT[G/T]GCGGAATAGCTCAGAACTTGGGTTTGTCAGACTCT
AX-117627648	1	86675715	C/T	TCTTGAGGCTATGGGCCTCAAACATGACGAGATGG[C/T]AGTAACTCAAGATAGTAGTAAAGGAAGAAAAGATG
AX-117627649	1	86710235	G/T	TTTGTTTTTCTTCTAAAGCTGGTCTGACCTTAGCA[G/T]CTTCTGATCCCTATGAGTAGCATACTCTCAAAATG
AX-117804146	1	86780674	T/G	ACCTCCAATCTGATGGGGTGTGATGGCGGATTTTA[G/T]GGGTGTCTATTGGTCTAGGTTATATCTTAGTGTGT
AX-117804145	1	86804531	G/A	TGGATCTAGTTTCCCTCAGATCTCCTCTAGAGAGG[A/G]TAGGGTATGTGAAGTATAATATGGAGTCTCACTAT
AX-117804144	1	86806889	C/T	CGGTGTCATGGGTCTAGGCCAATTCTTTACTGCCT[C/T]AATCTTTTTTGAGTCAACGCAAATTCCTTCATCTG
AX-117804143	1	86809317	G/T	TCTGACGCTTATATCGTCTTATCCGTATTTCATAT[G/T]AACCAACGGTTAAGAGCCTTGGAAACTACATTCAA
AX-117804142	1	86884857	C/T	CCACAGAGTTATATCCTCATGTCGAGAAATAAGTT[C/T]GTGACTCCAACGCAACTACCAGAAGGGAGAGTTAA
AX-117804138	1	87000521	C/T	AGTTCGGGGGTGACGAATGGTTAAGCCGATTCGTC[C/T]GGGTGAGGACATCTGACCTGATCCCAGTGAAAAAG
AX-105965421	1	87018648	T/C	AATTTTGTAGGTAGAACATCCCGTGATTCCAAGTA[C/T]ATTTGGAGAAATTCTCAGATACATTTGACCTAAAT
AX-117804137	1	87097584	C/T	CCACATACCGCACAATTCGTGCACCAAACGAGCGA[C/T]AACTTGAATGCTCCCAGTAATGGAAAGAGAATCAA
AX-117804132	1	87128161	C/T	CGCTCATTAAGTTAACACTATGCAGACATTTATAC[C/T]ATCACAATAATCATTTAGTCTTCATCTCTTATGAT
AX-117804131	1	87178609	A/G	GATTCAGTCACAATCATATGAAGTCGAGAGGAACT[A/G]CCTCTAAACACTCAAGAAAGATCAACAAGCAAGGG
AX-117633627	1	87263723	G/A	GTAGGCACGAGTTGCTATAGCCAGTCGGGACTAAT[A/G]TCGTGTGTTGACGTAAAGATTGGACCTTTCTAAAA
AX-117633628	1	87341562	A/G	CAACTACATTTTTCTATTGATGTTATCAATCTCAT[A/G]TCTAGAATTAATTATCCTTAACTAGGATTTACCCT
AX-117645697	1	87360186	C/A	TTTGCAGGAGCACATACACTAGGATTTTCACATTG[A/C]AACCAGTTCTCAAGCAGGATATACAACTTTAACAG
AX-117633629	1	87456817	C/T	TTAAACAACAGAATTATCTAACTCTTATAAATTTT[C/T]CAAGGACTGGTAGTACAAATCATGAGCTTCTAAGA
AX-117633630	1	87482245	C/T	ACTAACTTATGTATAATTAACTTATGTTAAAAACC[C/T]TCTCTCACACAAAAAGAAAACATTTTCTTCCGCTC
AX-117633634	1	87557949	C/T	CTTGATACGGTCATAGAGAGAAGACCTGGAGACTA[C/T]GCAATTCAATACCTGACTCGGCAAGGTAGTCTTGA
AX-117687157	1	87983948	C/T	ATCACATAAAGCAATAGAGATTGAAACAAAGATTT[C/T]GAAACTCAGTCGAGCAATAGATGAAACAACTTCAG
AX-117687158	1	88043363	A/T	TAGAAATTAAATAACACCGACCACATAATCTTGAA[A/T]TATAAGATTATGAAATGAGCAATTCGTGATGATAA
AX-117695851	1	88231705	C/T	ACATTTCAAACTCTATCCAAGGGTTCATGTACCCA[C/T]TATAGTGCATCATGTAAAAGATCTCTGCCATATCC
AX-117523393	1	88343094	T/C	CCCCGGCATAACCCGAGGACCTTTTTCTTTTCCAT[C/T]ATAACATAATGACCTTTCGCGGCAAAACCCAAGGA
AX-117695866	1	88388810	C/T	TGCATATGGAATTTCTTCATTGTTATCTGGTATAA[C/T]CATTAGCCTATTTCTCAGAGGGCTTCTAAAATGTA
AX-117519927	1	88451191	C/A	CCATCCGTGCCTCTTAGTCAATTGTTGCGCTTTGA[A/C]CATTTAACTAAACCACATGTCATGCCACATCATCT
AX-106013042	1	88514336	C/A	AAATCCCTTCTGAAATTAACAAAACCTTTCTCTGC[A/C]TTATTCCTAAAATCCACAAAGCCAACAACATTAAA
AX-117624691	1	88544688	T/C	TTATTATATAAATATACAGTAATAATCCTTCAAAT[C/T]ATTTTTATGATTATTTAATTATCTGAACTTATCAT
AX-117624689	1	88562887	G/T	CGTCCGAAGATAAAAAGAATGCACAAGAAATGGCT[G/T]TCACCTTCCGCATGAACTTCTCTGCCGCTTTGACG
AX-117624688	1	88567305	C/T	TTGTAAGACCTTACTACAATCATAAAACTCAATCC[C/T]GAAGTTTACGCTATATGTCGCATTTGTAAGACTCC
AX-117624686	1	88613017	A/T	CCCAAACATTGAACTTTCAGCTAGAAATAAACGGA[A/T]GACAGAGACTTCTGATTTTAAGAGACATTCCCTTC
AX-117737182	1	88618214	C/A	TAGTTTAAGATTAAAATCTGTATAGCACGCATGAG[A/C]AACTATATATATTGATGTTAATTCTTCAATGGTGG
AX-117624683	1	88679291	T/C	CAGAGATTTCGATTTGGTAATGGTTCCTAACTCCT[C/T]TTTGCTTATACCCTATTAATTTAAACGTAAATTCA
AX-117624681	1	88708142	G/A	CCAAAATTGCGGGACTGGTCGTTATCAAGGTAAGT[A/G]AGACTTTATGCTTTGATACTTGTTTCTCTAAAACC
AX-117624680	1	88727407	G/T	GCATCCATAAAGTCCATTCAAAGGGCCTACCATTT[G/T]CCGGTGTTTGGGGAAGATCCTGAAGCGGAGGACTA
AX-117624678	1	88853382	C/T	TCTTTTAGCGGTTGGCTTGGTAGCATCGGTATTTC[C/T]GAAAACAGTGAGGGTTTGGGGATCTAGAGAATTCC
AX-117624674	1	88990392	T/C	AGAGTGGTATTTGGAATTTTATGATGGGTGAATTG[C/T]AACTGTTGATGTATAAATTGGTATAACCAATTTAC
AX-117624673	1	89060968	G/T	GAAGTCGCTCTTGAATAAGCTTTACCTTATCAAAG[G/T]CATCTTTCACCAAATCAGTATTGTATAACCTAGCC
AX-117624671	1	89088368	A/G	AAATGGGGGTTCCCATATCATTTAGGGAAGGACGA[A/G]AGAGAAAGTTCTGTTGTCCGAGAAGCTGCCTTAGC
AX-117624670	1	89109422	C/A	ATGATATTCTGGTGTATTTACATAGTTAGGAGGAG[A/C]ACGCAGAGCATTTGAGAGTTGTATTGCAGAGATTG
AX-105967088	1	89115305	G/C	CACTTCAATTCTAAAGATTCTTAATTAAAATCGTA[C/G]CTGGCTAGTTTTCTTTATATTCATTTTCATTTTTT
AX-117624669	1	89167605	G/A	ATTGGAGATGATGGGCTGTTACGGATATAGATTCG[A/G]ATTTGTGTGCCCAATATGGATGGGCTACGTGAGTT
AX-117826893	1	89219924	C/T	CATGCTGGATTAGAGCCATGGGGATTCATTTACAT[C/T]TATGGTCACAAAAGATCTTCAAAGAAATAGGAGAT
AX-117624667	1	89240336	C/T	ATATGCCGGTAGGGTCTCCTCGGTCACTTTACAGC[C/T]GTGTCGCCCATTTGACAAGCGCCATATGACATTTT
AX-117544302	1	89265580	T/G	GGCAGGAAGTTGGATATTAGTTAAGTCCTATGACA[G/T]TATTAGTCAGGTAAAGAGTATTCTGAAATATCAAG
AX-117565423	1	89417087	C/T	TTGGTTCCATGTAAGTTTATAATTGGAAATTTTAC[C/T]TCCTGCAGCAAAGGTATACACCCTATTTATTATAA
AX-117565425	1	89441232	T/G	TGTAAAAACCGAAGGGGTATTACATTTCCTTCATT[G/T]TTTAATCATTCAAGCTCGAAGTTTGGGGTTTTCTT
AX-117565429	1	89503175	C/A	TTGGCATCACATTTATCTATGCCTGGGCGCTAATC[A/C]TTGAAATACTGTTCGTTAAATGTCTTAGGACCACA
AX-117565430	1	89521871	G/A	AGAAACCAAACCAATCCAGCACCAAAACCGGAACT[A/G]AAACTCAACTGAAGACGTTCCAAAATCTCCCCAAA
AX-117565431	1	89549795	G/A	GCATTAGAAACATGTTGCGTATTGTGATTTCTCCT[A/G]GATGGGATTACATGGAATGTTTCTGACTGATCGGA
AX-117565432	1	89553371	C/A	ACTTGAGCTATTGAGCTGTGATCGATGCTAGATCC[A/C]TATCTAGGCTTCATAGTATCCTGTTGGGACCCACA
AX-117505623	1	89562791	C/T	TCGAATGAGTGGTATGTTGTTTGTTGTTGCACCAC[C/T]ATTGGCTTGTATTGAACTTATGTTTAAGCTGAAAT
AX-117565433	1	89565302	G/A	GTGAGACACACAGGGGGTGCACTTTGAATAGTACA[A/G]TCAGATATGGATACTATAATGTTTAGAAATTTTAG
AX-117565434	1	89565568	G/A	GTTGATAAAACATTACAAGTAAGGTATGAAAAATA[A/G]GTGATAACGGTAAATTAGAATATGACATGATGATA
AX-117565435	1	89579782	C/T	GTTATGTTTTCATCAAGATGAACCGTGCCCAAGTC[C/T]AAAACATGTTATTTATCCTCATGGTACTTTCAAAG
AX-117565436	1	89622622	C/T	ATACAGTATTTCAATAGTCGTATTTTATAGCATCT[C/T]AATGTGATTCACGTTACATTTTTAATTTCATACAA
AX-117565437	1	89637120	G/A	AAATTTCTCCTAAAATCGCATCCCAATGAGTCTAA[A/G]GCTACAAAATATGATAAAATGAGACTAAGTATCGA
AX-117565438	1	89644095	C/T	CACCGAGGGTCCCAGAACAGAGGACCCTTGACAAC[C/T]ACTTCCATTCCGGGTTCTCTGACAGCTTTTATAAT
AX-117565439	1	89666176	C/T	ACTCGAGATGGTACCCGATTTCGAAGGGCTCCTCT[C/T]AAGGAATACATAAAGACTTAAAACTCTACTCATAT
AX-117565442	1	89693433	C/T	GGATAGCTTTTTTCACGGACGCGACCATGTCTTCG[C/T]GAACACGAAGGCTTCCTCCCAACTCCCAGCACCTT
AX-117565445	1	89711232	C/T	TAGTTGGATTTAGTTGTCCTTGCAAGGTAGGCGGA[C/T]AGTCGCTACTTGCCCTATATATGAGTTTATTTCTC
AX-117565446	1	89718991	C/G	TATTGAGGTTCCCTTAGGTTAGATTATCCAAATTA[C/G]CCCCATGACCCTGTTATTATTTCAGAAAATCACAA
AX-117565447	1	89738356	T/G	CCTCGTCTTGATCTCGCAATGATGTACTGGTAACC[G/T]TCTTCCTTACTCGACCCATTTTTGATAAAACATGT
AX-117565448	1	89750019	G/A	TCGTAGATAGTCCATAAGATTATGACACCAGTTCT[A/G]GGTGAAGTATTATTATGGGTTTCGTATTGGTATTA
AX-117565449	1	89755623	G/C	CCATTTCATTATATCTCGTGGTAGGAGTACCACCC[C/G]CTCGCATTTACATTTCATCATACAATCACTAGAAA
AX-117486245	1	89779260	C/T	AGCCATGTTCTATCCCTTCTATATTGTTATCTTTT[C/T]AGTATTTTCTAGACTATCTATGTAGTAGGATGTTC
AX-117565450	1	89837155	G/T	GGTGTGCGGGCGGCGGGACTTTGAGCACCTCCCTG[G/T]CCTGACAAGTAGCTACTGCGACCAGAACAAAGACC
AX-117565453	1	89938347	G/A	GTCGATCTACTCGACCTATGAGCTATGAACTTTCC[A/G]AGGTGCTTAAAACATCGTCGACAATGACTTGAAAT
AX-117565455	1	89945746	T/A	CTTCAGATTTTTGCACATATCATAAGCTTATTGAT[A/T]TGGTAGACAAGTTGTTGTATCATTAGTTCTCTCAT
AX-117565457	1	89965441	C/T	TTCGATAGCTCCCAATCGAGCACCAGAATCGACTC[C/T]GCGACCCTAAATCTACCAGCTCAAGGCCCTGATAA
AX-117565459	1	89976112	T/G	CCCTTTCAATTATTCCTTAGGGTACATTTCTTTCC[G/T]TTTGTCGACCAAGCACGTTAATGCAATCCATCTAG
AX-117565460	1	89988122	G/T	ATCGTATACTTTACGCCAATTGGGTATGCTTTGTC[G/T]AACCCAGCCCTTTGTTTGGTAGTTGTTGGTGAAGC
AX-117565462	1	90058071	T/G	AACTTTCCCGTTGGTCTGAGGGTGGAAGGATATGC[G/T]AAGAATTACCTGCGTACCCAGACCTTGCTGAAGTT
AX-117565463	1	90060173	A/G	CGGTATCGGTGTTCGTAACCAAAACTAGATGATAG[A/G]TACACCCTTTCTTGATCATCTTTGCAGCCTTAAGG
AX-117565465	1	90126215	C/G	CCGACTAACATCTCACGATATCTTTATTTATAATT[C/G]AATACCAATTTTCGAGATTTAATACCAATTTAATA
AX-117565466	1	90129519	G/T	AGCCGGCAGTATTTGGACTAAATGGTGAAAGTGCA[G/T]GAGGACCTGGTGGGTTTTCTGGCTACTTCTTTCAC
AX-117565470	1	90172365	G/C	CATTGTTTTAATATGTACCTTACTTTAGATAGCAA[C/G]TTGCTGCCACATTTTTTTGGGGGAGGGGTTAATCT
AX-117505635	1	90208171	G/T	TTAGAACTATAAACTCTCATGCATGCTCTTATTGT[G/T]GTAAAAATAGTCATAACACTAACCAATGCAGGAAC
AX-117565473	1	90228730	G/A	ACTTTCTCCGCCACAGTGATGATTTTTGTTCGCCA[A/G]ATAATGGACGACATGGATCGCCTCTAAGAAGATAT
AX-117565474	1	90229677	C/T	CCTAGTGCAATACCTGGTTTTCCCGAGCTAATTCC[C/T]AGAACAAGTGGAACTTCCAATGTCTCTATAAACTA
AX-117565476	1	90230962	T/C	CGTATAATCCACGTCCTCCACAGAATCATTTCCCA[C/T]ATAACGCCCGTACCCGTGAACCACCCAAAAAAACT
AX-117565477	1	90241194	T/A	TTTGAATTCAGTGTTCTTGTTTAGGGTTAATTAGG[A/T]GAACTTGTTAATTTGCTAGTTAGGATTAATTTGTT
AX-117565478	1	90255225	C/T	TTATTTTAAATGTTAGAAGTGAATTTCGCCCAACG[C/T]AAATCACGTACGCGACTGTCCTCAATGATGGTGTA
AX-117565480	1	90324626	G/A	TTTTTTCAGCTAAACATCCTTTTTGCTCATGTTAC[A/G]TATTTTAGATGGTATAATGTGCTGATTTTACCTAA
AX-117565482	1	90341148	C/T	AAGATCTTTATTAATTTTATAGAAGTCCTTTTTAA[C/T]TCATTGCTTTAAATTATGTTCACCTACTATATTTG
AX-117565483	1	90352283	G/A	AAGGGTCATATTTCAGAAGTTCATCAGTTCAGTCC[A/G]CACAAAGTGGTACTGCAGATCACACTAGGGCACTA
AX-117565484	1	90379747	T/C	TGCAGGACGTAATATTGACGTAATATTGCGGGGCG[C/T]AACAATTATGGAGTTTTTGAATGGATTATCACCTT
AX-117565485	1	90427671	C/T	GCACCTTAAACCGAGCGAAGCACCAGAGTCAATTC[C/T]GAAGAGGTTCCAAAGGTCGGACATACCAAAATACG
AX-117565488	1	90459389	T/C	ATTATTGGAAAACCCCGTTTTCATAAGCAAATATC[C/T]GTGTTTGTCTTGTAATTAAGCAATACTTATACTTG
AX-117565489	1	90472647	C/A	TTAAACTAGTAGCTCATTTATGTAAATTTGTGAAG[A/C]ATCTCCTATATAACTAGGGCCTCCTCCAATACCAT
AX-117600456	1	90674165	T/G	TAAGTTCCTCAACCTTTACTAAAGATAGTGCCTAC[G/T]GGAAACTCTCCAAGAATGGTGTCTTTAGTATAAAG
AX-117509608	1	90677511	A/G	GTATTTTTTATGCAAAATACCTTTCAAAATAGCAT[A/G]TATGTGCATATAAGCATGTCCCAATGTCCCATTAT
AX-117600458	1	90750953	G/A	CCGAATTGAGAAATTGTGTGTCACAACTACGTCAT[A/G]GAAACTGTACCCAAAGCCATGATAATTATTTAATT
AX-117600461	1	91055383	C/T	GAGGTGCACCCGCTGGCCCTGCTTTCCTATCGAGT[C/T]TGGCTCTGTTGATGAATCCTCTAGGAACCTGTCCT
AX-117488214	1	91071036	G/A	TCAGAGACTAAGCCTAAAAAGCTGGGCAAAGCACG[A/G]AAGTCCCAACGCCTGCTCACATCAAGGATCGCACT
AX-117641149	1	91083759	T/C	TATCACGAGCAGATGTCCACATTGGATTTGGTCTT[C/T]AATCGTTCAATTGAAAGAATGCACACCGATCATGT
AX-117600462	1	91098126	A/T	CACAGTTGAATTGGAGGAAGGAACCCGGTTTTGGA[A/T]GTTTAAGCATTGAGGATTTGATCAAAATTTGACTT
AX-117600464	1	91138707	G/A	CGCTACAGAATCTATCATCTTGGCTTTTCCTTTCT[A/G]TTGATATGTACACGGGACCGTCTTATATTCCCGAT
AX-117600467	1	91168032	A/G	GCGCATATTGCGAAGTTTTCTGCCTTCGTCGCACT[A/G]CTTGAGCATGCGACGGTTTTCTGCCTAGTGAACGC
AX-117600469	1	91206388	G/C	GATCAGATGGAACGGAGGGTTCAGATTGGATCTCA[C/G]GTTTGAACTCATGACGGTGTCGTTTGGTCGATCAA
AX-117491459	1	91290231	C/T	AAGGAAACTGATTCCAGAGAGGCAGTTCATAGATG[C/T]CGATCTTGTCCCTCTCAACCCTCATGTGCAAGCAC
AX-117567572	1	92331973	G/A	ATTTACTGAGCTCTAACCCACTGTCGAGAAGGAGA[A/G]AGGTTCGTTGAAGGGTGCAATATGCTGCTACAACT
AX-117567573	1	92357782	C/T	CCTTTGTATCTCTCTTTGTATTGCTTTTGAGCAGG[C/T]GGGCTGGTTTCGGAGTTCGGCAGGAACCCTTAGAT
AX-117567574	1	92369321	T/A	TATCTCCAAGATAAAAGAACTAATATAAAGGGAAA[A/T]TAACTCAAATCATCATCAAAAGTGTTAAAGACTAC
AX-117567576	1	92381755	G/T	TACCAAAGGATGGATTTGCGACCAATTTTGATTTC[G/T]CAAAACGACCATGCGCACTGCATATGCGTCTCATA
AX-117567577	1	92381824	G/A	TAATGAAGCAGTGTCAGTCAAAACATTATGCTATC[A/G]CATGTTGATTATGTTGCAGCATAATCGATTATACT
AX-117567579	1	92450617	A/T	TTCATCCACATACCGACAGGAAGGCATAGCGGACT[A/T]TTCAGACAATTGAGGATATGATGCGTACTTATGTT
AX-117567580	1	92478245	A/G	CTAAGTATATTGGGAGACACTTGCATCTACATTTG[A/G]CCTAAATTTCTGCACATTATAAATGTGACTTGTGA
AX-117567581	1	92491677	G/T	AGAAGTAATAAAGCCACAAGGTTTTCTTTTATACA[G/T]ACATACCAAAAAACGCAATATCCATCTACAGCATA
AX-117567582	1	92496635	C/T	TCATTTATTACTTATAATTGGCCATAAAGAGCCTC[C/T]GTTGATTTAATTATAATTGTTAGTTGCTCTTCAAC
AX-117567584	1	92504506	C/T	GATTACAAACATCTCCTTAGCAGCATGCTTTTCTC[C/T]GTGGACTTTTTTCATTCCTTCCTCTGTCGGCTACT
AX-117567585	1	92509741	C/A	CCGATCAAGCCCATTGCTTCAAAAGGGCACAGTTT[A/C]ATTTTAGTGGCTATCTATAACTTCACTAAATGGGT
AX-117567586	1	92516367	A/G	ATAGCCTGTGCGCTAATGCTTTGAGTAAAACCCCG[A/G]CCTAAGGGAGTTGCAAAACATTACATGGATTGATC
AX-117567587	1	92527014	G/A	ACCCCAATGTGGCCTTTACTTACTTATGTTTCTCT[A/G]ATTTATGGCTTGAACCTGTCTGTGCAAAATTGTTG
AX-117567588	1	92527202	T/G	TCCCACTACTCTTGCGTGTGGTTGCAGAACCTGCC[G/T]TGGTCCTATATTCCTTGGTTATGTGTGAACCTATT
AX-117567589	1	92531774	C/T	AGGTCCTCACTTGAATGAGCCAGCTCATCCAACCC[C/T]GACCTTTGTCCTCATCATTGCTGGCAAAGAAGGCC
AX-117567590	1	92541697	G/T	TTCTAGAGGAGTGTCACCGCATTCTCTACACTACA[G/T]GTATTGTGAAGACTAGTAGGGTTGCTTTTACTACA
AX-117486329	1	92566945	C/T	CGGAAGATTCCAAGGTTGACCAGTAGTTGTGACCT[C/T]CGAGACGACGGGAAACCCATGAGCTAAAGGTGAGG
AX-117567592	1	92578946	A/C	CACTTACCAATGATTTGGGTAAGGTAAGTTCTTTG[A/C]AAAATCGCCTCTAGGATTCTTGAGTTTGAAAATTT
AX-117567593	1	92633134	G/A	AAGCATGTAGTCATAAGTATAGACACGTTTGAGAG[A/G]CTTACATATATATGTCAGAATTGAAAAAGACTCCT
AX-117567594	1	92652015	G/A	AGAAACAACTACAAATAGGTGCACAAAAGGGATTC[A/G]GGAGAATAGATAAATTGTAAAGAGCCTATTGCTTA
AX-117505846	1	92699167	A/G	AATTCCAACAACAAGTCGTAGTAGTATGAGAAAGA[A/G]TCCTAAAGAGGGAATGCCCTAGCCTTCTGATTTAT
AX-117567595	1	92706135	A/T	GAAGTACCAAAAGACAAGGGAAAGCGAAATAAACA[A/T]TGAAATTGTCAAGGGAAGCTTCATAAACTTTCTAT
AX-117567596	1	92713161	C/A	ATTCTTGAATTTCCATGTACGTAATATTTTATCAT[A/C]TGTTCATAGGTCTTAGAAAAATACAAAAGTTGAAA
AX-117567599	1	92753347	T/C	TCCTCTCAAGTGGGGAGATGAGCTTGGAAACTTCT[C/T]TGATGATGTAGATGATGTTAGCAAGGACATTGATC
AX-117567600	1	92754128	G/A	CCCAAGATTTGGAGGAAGAGTTGGCACTCTTAGTC[A/G]CTTTGGATAAAGATCCCGGAGATGGTTCAGAGGGC
AX-117567602	1	92813895	G/T	ATTCTGTTTTGATAGAGTTGGATGTGGCATACTGT[G/T]TTCATCCTCTTTCCATCGATAAGGGCCAATTGGTC
AX-117567603	1	92822103	T/A	TTCCCTTTTTCAATGGGAATACTATTAGGCCTAGA[A/T]AGCACACAATGAACACAAATACTCTGCGGTAGATG
AX-117567604	1	92824484	A/G	ACTTCATAATCATCAAAATCTTTCTCAAGTCTTCA[A/G]GAACCAAGGAAGATAACCATAGATTGTCCTCCATC
AX-117567606	1	92831222	A/T	TAATCATCTAAATCTTGCTCGAGTCTTCAAGAATC[A/T]AGGAAGAAAACCATAGATTGTCCTCCATCTGGGTA
AX-117567607	1	92843226	G/C	AAAATAATCACAAAGAAGTCTAGAAATAGTTTGAA[C/G]ACCCTATTCATAAAATCCATGAAAGCTGCCGGGGC
AX-117858471	1	92849907	A/C	TTTAGAACCAAAAAATCAAGTCTAATTGTAATTAC[A/C]ATTGTCGAGGTAAATAGTTTGGCGCCCACCGTGGG
AX-117567608	1	92870495	T/C	AATAAATGCATTTGTACTATGTTGGGATTCCCCCA[C/T]ATATAAAGGGGATGCTTGTAATTTAGACACAATAT
AX-117567609	1	92893718	A/T	ATGACTCACTACATATAAGTGAGTCTTATCCAACT[A/T]GACAATTTGTCTTAAAGAAACATAAGACTTGGAAA
AX-117567611	1	93022369	G/A	TTAGGACACTTACCGATTTTTCCTTTTTAGAAGCA[A/G]ATCTGCAACAATCACAACTTGAGTTATAAGTTAGT
AX-117567613	1	93068004	C/A	GGAGAAGTCAAGATCCAATCTAGCCACTGCTGTGT[A/C]TGCTCCCTGCTCACCCTCCTTGGGCAGGAGTGAGG
AX-117567614	1	93079468	G/C	GTTTTGCTGGTAGTGAACATGGTGTCCGATATAGC[C/G]ACGTTGAAGTTGTATTCTGATGGGTATGGCGCCCT
AX-117567616	1	93101537	C/T	CAGGTCGTTTTATTCAAATGGATAATATCTACTCA[C/T]TTGTGCTTATGCATAAACGGTCGTAAAATTTGCCT
AX-117567618	1	93164572	A/T	GAAATTGATGCTTGGATTCTATAAAATTGAAACGA[A/T]ATTGTTTCTACTTGTCTAGATTTTGGGACGTTAGT
AX-117567619	1	93168757	G/T	CATATACATCATCCGAGGAGCCTGATAGTATACCT[G/T]TAACAACATCGAGCGATGACTCCAGGTCTTGTCAT
AX-117567620	1	93191288	C/T	GACCGGTTGGGCATTCATGCATACTTATTTACCAC[C/T]GTGCTACGGCCGGTCAGACAGACATGCATTTACCA
AX-117567622	1	93221265	C/A	ATAGAACTTATGCTTGAGAACATGGCAAAAGCACT[A/C]TTAATATCAGATGTTGAAGAGAAATAACACAACAA
AX-117486333	1	93262337	A/G	GACTTTGAGAGGGGGACACTGCGCTACGCGCGATC[A/G]GCACTATCCACTATGGAGCCACCTACATTCGTTTA
AX-117567630	1	93324772	C/G	AGGAAGATCTGCTTTACACCCTTGCTAATTTTTCA[C/G]TAACCTGTATGCAGATAGTAGGCCAGGATATTCGG
AX-117498343	1	93426049	G/T	GTTTGTCGAAGTTTTATAGGAGTGCACTACTCAAT[G/T]GTGGGTATCACTTTGCATTTTCCATTGGATGTTCG
AX-117567632	1	93427118	G/A	GGAGAAAATCAGGCACGAGAGCTCCCCAAATGTCT[A/G]TATCGAAGGGCACTGAGTTGGGGTCGGCCGAATTG
AX-117567636	1	93460831	G/A	TATATCACAACATTAAATCGTACTTAGGTGAAATA[A/G]CAATCAATACAATAATTCAATTTAATCTTACCGTA
AX-117567637	1	93497545	C/T	ATCCCCGGCGACAACATCTTCGATCACCACCTCCT[C/T]TGGGGTTCCATCTCGATCCTCCGGATTAATATCTT
AX-117567641	1	93511675	G/C	TTGCAAAGACTGCTAGGAAATTTTTTATACTTTTT[C/G]CTATGGATCTTAGCTCTTTTACAAAGAGGTTGTGT
AX-117567643	1	93533279	G/T	TAATGGAGCATGTGAATTCTTGTAGTAATCAGTTC[G/T]CCCCTTTCTACCTTTAAGGATTAAGGGCGACGTCT
AX-117567645	1	93543815	C/A	GTTTTGGGCCTTAGAATCATGGTTTATTAGTTATA[A/C]TCCGTGGTAACCTTCGAGAAGAAATTTTCTCGGAG
AX-117567646	1	93564110	G/A	ATGGCAGATTTTGTTCACAGAGTTTAAAATAATCT[A/G]TGTGACTCGGACTGCGATGAAAGCTCAGGCATTGG
AX-117746489	1	93619842	G/A	CAACATTATCAGGTCGAGGCTGATAGAGCGGCTCA[A/G]ACATCTTGACCAAATTGGGCCTGCCACTGGAGTCC
AX-117567659	1	93685298	T/C	TCTCGGTCATGCCCGACCTCAAGGGATCTCAGTCG[C/T]ATTCGGCCATATAAGGGTTCGATAGTGTTTCATAG
AX-117505820	1	93721582	C/T	GGCCGCCAGGGATATGTCACGAACCATTGTATGTG[C/T]TGTGGCTGCATCCTCTTATAAGTGGAAGCATCTTG
AX-117505821	1	93746721	T/C	CTTATGCGGTCGAATTCCTAGATTTGGACCAAATC[C/T]CGATTACACATTCACCCTTGAGCTCGAAAATATGA
AX-117567662	1	93822801	G/A	TAGTTCTATCAATTTCTTTCAGTTCTGAATTTGTT[A/G]TTTGAATGGTCGATTGTGAGCTTATTAGTTAAGAG
AX-117567666	1	93883109	C/A	TGTCCGCCCATGCAGGTAGGAAAGAACTTGAGGGC[A/C]GATTGAAGCTCGAACCACAATGCAACTCGTAGACT
AX-117567667	1	93898013	C/A	AGTTGATTTCATTTTAGATATAGCGTCTCCATTTC[A/C]TAATTTCTTTTGTCCCAAGGATATACAATCCTGAC
AX-117567668	1	93901329	C/T	CTTGCCAGTAAACGTAGTCGGGAACATACAAGATA[C/T]GATGTTCCATGTCATCAAAAGTTATGTGAGGTATA
AX-117567669	1	93973491	G/A	TGGAGTACTTATGTAGGACGGTAATTTCTCTGTAC[A/G]CCATCCTATGCTCTCTACATAATTATATAAGAGTT
AX-117567670	1	93976585	G/C	GTTCGAACTTGGGATATCGCCTCTGATGCTCTTCT[C/G]CACTTGAAGGTGTATCCGTTAGGATTTCATCAAAG
AX-105965067	1	93976616	T/C	TTCTCCACTTGAAGGTGTATCCGTTAGGATTTCAT[C/T]AAAGAACTCATCTGCAACATCTCCATCTTCATCTA
AX-117567671	1	93976721	C/T	AGCCCAGTGAAAAAAGAGATGATTAAAGATGCAAA[C/T]TAGAAGCAACAAGTTATCCCAATTTCAGAACTACA
AX-117567672	1	93976989	T/G	TAACAATTTATTACCACACAACCAACGAGTTGAAA[G/T]TTGTTTGCAGTACCAAAAACCCAATGAAACTCGAG
AX-117567673	1	93977075	G/A	GTGCAAGACCAACAAAAAAGAGCTTAACATAAGGT[A/G]TTCTACCAGCAACAAAGGAAAAATAAAAACAAGAA
AX-117567674	1	93977539	T/C	CAAAGAAGAACCCACAGACAAAATAAACGGAGCTG[C/T]CATAAGCTTAATCTACAACATCTCAAGTGGAACTA
AX-106011050	1	93977596	C/A	CTCAAGTGGAACTAACAATAAGGATGAAACCGCTT[A/C]TAGATAATCTCCACATCATTCCTGAACTAGAAAAT
AX-117567676	1	93978291	C/T	GGCCGTCTCTCTATGTACTGGCCTGTATTTAAAAG[C/T]ACAAGATAGGCAGATTTGACAGTGTAGCTCCCACT
AX-105999605	1	93980108	A/C	AGGAAGTGAAAGAGGTCGAAACAAATATAGTGGTA[A/C]GAGTGACAAAGAAGTCTTACGAGTAAGTTAAAATG
AX-117567679	1	93980145	A/C	AGTGACAAAGAAGTCTTACGAGTAAGTTAAAATGG[A/C]AATGACATAATTTTACCTTCTCACTTCTCAGATGC
AX-117567680	1	93980223	G/A	TTTTGTTATTCTCAAGAATCCTCACAAATACAAAT[A/G]AGAGATTCATTATGGGCTGTAGAGACAAAACTCTT
AX-117567681	1	93980332	A/C	GTTGCTTTTTTTTTCAGACAGACGAACAGTTCACT[A/C]TATGCCAAACAGAAGTGTAATACCCTGGTATTTCA
AX-117567682	1	93985324	G/A	CGAAGGAGTGGTCTCATGTTGAAGTGCTCTATACA[A/G]TGACGACAACATTGACTGCCTTACTTTCCCCTTTC
AX-117567683	1	93985355	A/C	TACAATGACGACAACATTGACTGCCTTACTTTCCC[A/C]TTTCTTGGAGCTACCTTTAGATGCAATCTTTTAAA
AX-117567684	1	93985405	T/C	CTTTAGATGCAATCTTTTAAAGTATATTTTAGAGG[C/T]AAAAGAAGGTAGTTTCCCTGGCAATATACTCTAAA
AX-117567685	1	93985741	T/C	ACTTTCAACATTTAACTGCAAAATAAGGAACTCCA[C/T]ATTCCCTCTACCGAAGAGATTATACAACTGGGCCC
AX-117567686	1	93985945	A/G	CTCTTTACACAATTTTCGGCCACCTTGCACCTTCC[A/G]CCAAATGGCTTATCTTATCTACATTTATGAGTTTG
AX-117567687	1	93986058	T/C	TGTTTATATACATTGCTTTCTTCAAGTTCAACTAC[C/T]GCTTGCTACTTTTCATTTTGATAGGAGTAGGTGCT
AX-117567688	1	93986172	G/A	CGTCCGCGATATTTAATCTTAAATAAAGTGAAGTC[A/G]GCACACACACACAACCCAAAATTATCAAGTATAGG
AX-117567689	1	93986322	A/G	AAACTCTTTAGGTGCACTGATAAATCGTGGTTAAC[A/G]AGCACATCATTTCGAGATTTTAAATGGAGATAGCA
AX-117567690	1	93986358	G/T	AGCACATCATTTCGAGATTTTAAATGGAGATAGCA[G/T]TAACTCATTTACCACGTTTCAAAGGCATTCTTCCA
AX-117567691	1	93986444	A/C	AATTTTTTAAATAAGAATACTAACTCAGAACAATA[A/C]AATTAGGATTTATGAGTCCGTTTAAAGCATATCAA
AX-117567692	1	93986537	T/C	AATAAATGAATATAATCTCCGTTTAAATACCTGAA[C/T]GGCACCGTCGCGTGAACTACAAGGAAAGAGGATTG
AX-117567693	1	93986571	A/T	ACGGCACCGTCGCGTGAACTACAAGGAAAGAGGAT[A/T]GGGCCGAATTGTGCTTTCTCAACCGGGACTTGAAT
AX-117567694	1	93986817	G/T	GACATGCATTAGCGAGAAATACGGCGAAAACTACT[G/T]AAATGCAAACACCGTCGGGATTGGCGAGTTTTGTG
AX-117567698	1	94045369	G/A	CCACACAATTTTGGATGCTGCAGAAAAAGTGCTCT[A/G]CATCCACACAAATGGAAGATGGAAAATAACAACTC
AX-117505825	1	94061202	G/A	GGCAGGGCATGAGACCTTATGCGACCGCGTTGACT[A/G]TTCCACAATCGCATAGGTCTAATTGTGCACTATGG
AX-117567701	1	94125942	C/T	CCAAGGCAATCCCCGAAAAGCCAATAGCCTCGATA[C/T]AGATTGACAAGTCGATATATGATCCAGAGAGCATC
AX-117567702	1	94126056	C/G	CCATGCTCGAAGCAGCACTCTATGTCAAAAAACCC[C/G]GGCCCAAATAAGTTAGACCTCGATAAACTTTAAAA
AX-117486341	1	94154993	G/A	ATTATTGGCTTCCTGGAGCCTAACCTTATTCTGTC[A/G]GAGCTCCTCGAGGTCAGGTGCCACCTCGGGACTGG
AX-117567705	1	94165727	G/T	TTTTGAAGAAAATCAGGACGAACCCTAGTTTAGAA[G/T]AAAGTAAATGAAATCGAAGGAGTTAACCAAAACAA
AX-117567707	1	94191282	C/A	TTTTATGAACTTATTCAAAGGCTCTAAACACAAAG[A/C]AAACTTAACAACTCAAAACGAAAACTAAATTCAAA
AX-117567709	1	94274082	G/T	AAAACTATGCAGCCCAAGAAAATCGACCCGGAAGT[G/T]TTAGTCTCAGATCTACTACTAATATCACTAACTTA
AX-117567711	1	94297891	C/T	TGAGAAAATCAATTGGACAATCGAAAAAGCCTCAT[C/T]CGAGAAGAAAGAGAAGCAAGTAGGGGAAGCGAAGT
AX-117567712	1	94339006	G/C	CATCTCTGTAACACTGTCTCCACCATGAATTATGA[C/G]ATATAGCTGAATTGGAACCTAATTTGAAGAACAAA
AX-117820315	1	94389428	G/T	TGATGGTCCCTTCATAAAACCGTGCTTGCTCTTTT[G/T]CCTTCTTTATCCATTTCGCCTGGATTCTCGCTAGA
AX-117567717	1	94515274	G/A	TGCAAAGGATTTATGAGAAATTGGATAGCTGTGCA[A/G]ATAAGGTATCCAGTCAAAGAAGCATGTCATGTTTA
AX-117567718	1	94520529	G/A	CATTCTGCATTCCACCATGATAAATAGTGTAGACT[A/G]TGTTAGATCTCTTCCTATTATGTAATTCATTTGGA
AX-117567720	1	94525996	C/T	TTTCTTTTATACATACCTCTGGATGCTCACATTCG[C/T]GCAATCTCTTGCTTTGTACATGCCTTTGAACAACT
AX-117567723	1	94563595	G/A	CCAGATAGACTTAATCGACTATGGATGCACTCTTC[A/G]GAGGCTTCCCGCGTTCGTCGGGGTTTCGTCCTGTT
AX-117567727	1	94647470	A/G	TCCCGAGGGATCAATCGGGTTGATCGCAGACGACG[A/G]TAACCCAAAGAAGCAAACAGTTACTCTCAATCCAA
AX-117567728	1	94653425	G/T	AAGCCTAAGGATAAAAACTAAAAGTCGTTATCGCC[G/T]ACCTAATAAATATCGGGGATATATTGCAGGTTTTG
AX-117567729	1	94657395	G/A	CACTCCGGATTAAGCAGCCTCAGACTGGGGTGCCT[A/G]CAAGTCTCTCGCACTTGGCCTTGTTCTCCTCCTTA
AX-117567730	1	94672101	G/A	AAATAAAGCTCAAGGTCAAACGTTGGACTTCGTGG[A/G]AGTTTATTTACGCGAACCTATTTTTTCACACGGTC
AX-117567732	1	94769125	T/A	ATGTGCTAAATTTAAGCCGGCTCCTAAGGAATCCC[A/T]TCTTACCACTGTTAAACGTATTATTAGATATTTAA
AX-117567733	1	94857548	C/T	CCTTCCTCGATCCTTTTCCCAAGCTTAATGATATT[C/T]GAGAATTTGTGATTTTTGATGACCATCAGTCTCTT
AX-117567736	1	94897285	C/T	ATGGAAATTCTAAGTCATACGCAACCTGTCCAATT[C/T]GTCGAAGAATTTTATACGACCCGGTATACCGCGGA
AX-117567737	1	94900575	G/T	GCACAGATCAATGACCATTATGGAAAGGTGGGAAA[G/T]CTTCCAAAGACATGTGGTTAGAGCTGACCAGGTCT
AX-117567740	1	94973429	T/C	AATTCGAATATAGCTTGACTGAGTAACAATATTGG[C/T]GTGTTAGTGGGTAGTTGATATAAGTCTTTGTGGGT
AX-117567741	1	95011215	C/T	TTTACTCTTGACCATTTGATCAGAATATATAGTCC[C/T]TGACTCTTTTGTGGGGACCTGATTAAGCTTTGTTT
AX-117567742	1	95021015	A/T	AACCCTTGTGGTATATGTTTAGGAGGGTTAGGAGA[A/T]GTTTGGAGACGATTATTAGTTGCAAAATGAGCAAA
AX-117567743	1	95030048	G/A	TGAAAAGACGAACCATGCCGAGACACTTAAGATCC[A/G]AAGCAAACACTTAACCAAAACACTTTTCTCTACAT
AX-117567745	1	95036090	G/A	AATTACGAAGGGAAAAGTCTGGTCGTAATTACTAT[A/G]GGTCTTAATACCTGGTCATTAAATCACTTTAGAGA
AX-117567746	1	95042008	A/C	CCTAATTTTATTTGTACTCCAGTGTTCGATATAAA[A/C]ACATCTGATGACACAATTAAACATTCTAAAGTGAA
AX-117567747	1	95053761	G/A	AATTGGCATGAATAAATTCGGAAGGTGATTTTGCG[A/G]TCCATTTTGCGGCCGCATAAATGGTCTACGGACCG
AX-117567748	1	95072097	A/T	GGAGCACTAGCTATAGGAGGTGCCGAACTCCTCAA[A/T]GACTGGGGCCTGATGCTACCTCCGAAGTCATCAGA
AX-117486344	1	95085446	G/T	AACATCGTCCGTGCTTGTTGCACCCGAAGTTTCTG[G/T]TTTTGGAGAGATGGTTCCTCCGAGCGATCGTGCTT
AX-117567750	1	95092476	C/T	GGTGACTGCCATGCAGCAAACAATAGACAACTTGA[C/T]AGGCCATCTAAATGTTTTCAATGCTGCACTACAAG
AX-117567751	1	95093329	G/A	TTTACTCGAGGCTACTCTTCTTAGTTATTGAATTC[A/G]TACTTGTTCTTCTTTTATTGCTTGATATTGGCCAT
AX-117567752	1	95107191	T/C	CATCAATTCTTCTTACTTAAACATAATATTACATG[C/T]ATATTCACTAGTATTTGAATAAATCACATATCTTT
AX-117567754	1	95167207	G/T	TCTACTTCGGGTCGAAGCGAACTTACAAGTGTGTG[G/T]CCTGGAGGCTCATTCGGCTAGTTGACAGTGGCATT
AX-117567755	1	95173116	C/A	GGGTTGTTAGTTCTTTTCATTCTCAGATCCACTAC[A/C]GGTACCACCTGCATCATTAAAACCAAACTCCTCCC
AX-117567756	1	95177287	C/A	GAGCATGGAGTTTCGACCTTGAGGTCATGTGGGTG[A/C]CAAATTGTTGACACAACGTCTCCGAGTATTTTGAG
AX-117567757	1	95196796	C/A	ATTGTTACCTTTTATAGAGTAGGTATAGGCAGTAA[A/C]GTGTTTGTTGGGGTCGGTGGTACCATTGTACTTAG
AX-117567758	1	95202886	A/T	TTGATGTTATTAAAGTACTTCTACTAGCCAAGTTT[A/T]GTTTTTCATATTTCCACCCGGAAAGTTTACTTCTC
AX-117567762	1	95253134	C/A	TGCGTGAGTATCTTGTATTAGGTTAATAGAAAACT[A/C]AATTTCTCGCTCTGGCGGGTGATCCGGAAGTTTAT
AX-117567763	1	95254772	C/T	CCTCGCACTCACGGACCTATCTACGTGACCAATAC[C/T]TGCTTCCTAATGTCGAGCCTATGCGACTACTAATT
AX-117567768	1	95365327	C/G	TGTCAATTGACTCCCCTTGCCAATGACTGGCTCCG[C/G]CACTGTATCGAAGTGTTAAGTGTAAAAGAGTATGT
AX-117567770	1	95391746	C/A	TTCTAAACCTCCTATTCACTCCAAACTGTTAGAGT[A/C]TTCCTCCAAGTCTCCCATCACTAGGTCACTGCAGG
AX-117567771	1	95422114	T/G	TGTCAATTCAAGTATGAAGAACACAATATGGTTGT[G/T]AGATATTCTATAACCCTAAATCATTTTCATCACTT
AX-117567773	1	95592765	C/T	GAACTTCTTCAATGAGACGAGCTCGAACTTATCTT[C/T]CTGAAGGTCGCTGCCTTTCTCCGCGCATGTGTAAG
AX-117567775	1	95622715	G/A	TAGTACTACCCTAAAGGGGGAAGATGGTGTGATAT[A/G]GTATTAAGTATGAGTTTTTTGGTTCAGGTAACTAT
AX-117567776	1	95647758	G/A	TTAGACGACCTAGCTACTGATGCATTCATAGTTAA[A/G]CGAAGAGTGGTGTCCACTCCTGAGTCTTCTACCAA
AX-117505842	1	95654789	C/T	TGATATCTAATTATGGAAACAATTATAAATAATAA[C/T]ACCTGATTCTAACATGCAAAAAGGTATACATGAAT
AX-117567778	1	95656163	G/T	GTGTCAGGTGAGAGAGCTGATGTTGGTGCTTCGCA[G/T]ATCCAAAGTTAGGTCCGCATCTGTGACCCTGCAAA
AX-117567779	1	95669911	C/T	AACGACACTCTCAATAGCCGAAGCAGAATATGCAT[C/T]ATCCGCCTCCTGTTGTGCTCAAATGTTATGGACCA
AX-117567780	1	95745901	A/C	TTTTCAATAGTTTTCAAATGATAGATAAAATAGTG[A/C]GTAATATGATAGAAACGTAAACAGCCCTACGGGCA
AX-105994053	1	95863155	G/A	GCAACCACCCAAACGCCCATTCAATTTGGTCCGCC[A/G]TTAGTGATCTCAGACGTATAAACCAATCTCCAGTA
AX-117567786	1	95939036	G/T	AGAAATAGAAAATCCACTCTAGTCTCATAACCACA[G/T]AATGTGACAACATAGGAACGATAGATATGAACCAC
AX-106030744	1	95952655	C/A	CAAGCAGTAATTCATGTACAAGGTGTTGTCGTAAT[A/C]GTTCAACTCATTTACGCCATTTCACAATACCCTCT
AX-117567788	1	95952718	C/A	TACCCTCTTTCATTACTTACAATGCAGGGTTTTAA[A/C]CATTATACACATTCCCACATTTGGACACATTAACA
AX-117567790	1	95971433	T/A	AGGGTCTAATGTTTCCAAGATCAGAGTTGCAATTC[A/T]TAGAGTAAGGGAAAATGTTGTCAAGGCATTCAAGA
AX-117567791	1	95997580	G/A	ATTATGAATGGTTCAGACATACAATTACGTTGCAT[A/G]TGATGCCATTTTATTGAGTCAATTTGTATAATAGT
AX-106027275	1	96039145	C/G	CCTCTTCTTTTGTTTCCAATACCAGGTACACGACT[C/G]TAACACTGGCTATTGTAGGCTGAAATATGTGGAAG
AX-117567793	1	96065036	T/C	AAAACATAGAGAATCTTTGTACAGTAAATTGGGTC[C/T]CACATCTGGGTCCCTTATACAGTGTTTCTACTGTT
AX-117567796	1	96097966	T/G	CTTGCCATCCCTTGTACTATAGGTAGAGAAGGAAC[G/T]TTTGTTGAAATCAGGCACGTCCTCCGGGGTATGGA
AX-117567797	1	96131409	G/C	TTTCTTTGACTATTTTTGATAGCATGACTTAATCT[C/G]TAATTGTTGGTAATCTATTTGTGCTAATTTCTGTA
AX-117567798	1	96132043	G/T	TAAAGAAAATGAGTTTCATTAAATGTTGTCGAATT[G/T]GGATAAACTACAGGTCAAGCGATAATACCTGATAC
AX-117567799	1	96164667	C/T	TTCTCTCCCTCGATGTCCATTCATGTCCGACCCAA[C/T]GACGATGTTGGGGATGGGGAGTTCTCAAAGGCGAG
AX-117858448	1	96170856	G/A	TTGCGAACTCGAAGGACAACAACCTACTAACCCCA[A/G]GCCCTCTTACCCTTCTACGCGAATGCAAATGTACT
AX-117486350	1	96184669	C/G	TATTGGCTCGGCCTTTGGTGAGGCTTAGCAGCTCA[C/G]CCTCATGGTTAGTTTTTGGTTGCTGTGAGATTATT
AX-117567802	1	96201745	C/A	GTTCTATTTTTTCTTTCAAGGGTGAAAAACATAAC[A/C]TAAAACTTACATTGGATAGACCTTTTTAAAATTAC
AX-117567803	1	96218184	A/G	CTCTTACTTATCACTTTCATACTTGTTCTTCATTT[A/G]TTTTTTGTCATTGGACATAAAGAGTCTCCCTTAAT
AX-117567804	1	96227585	T/A	TAGTGGATCCAGGTAGCTTAGCAAGCATAATTAGA[A/T]CGAGGGTCGTGAAACAACTCAGCTTACAAGATCAG
AX-117567807	1	96255713	C/T	AAAAGAATGATAACATCAACAAGTATAATAGCTAA[C/T]GATTACGGAATTTAGGCATGTTTGGCAAATAATGA
AX-117858449	1	96257050	A/G	TTTTAGACAAAACATCCAAATTTTCTTTTAAAATT[A/G]TAGTCAAATTCTCTCAAAATTCTTCATATCTCGAA
AX-117567808	1	96258005	A/T	TCCAAAATGAGATTAAGTATCTTAAATACCTTTCA[A/T]GCCTTCCCAAAATAAAAATAACCATCACCGCAAGT
AX-117567811	1	96282491	G/A	CTTAGTATGACTCCTGTCCATAGTAGTGAGATAAT[A/G]CTAGGCAACCCGAAGAGCCAGTAAATGGAGCAAAG
AX-117567815	1	96311997	G/A	TTCACAGTGGCTACCTCCTTATTCTGTAGCTTGCG[A/G]ATTTGTTGATCTAGGATGGCAAATCAAAATTTCCT
AX-117567816	1	96330828	C/T	GGAGAAAGTTGAGTTAATTCTGAAGCATTTGAAGA[C/T]GGCTCAGAGTCACTAAAAGACCTATTCATATTTGC
AX-117567819	1	96342741	G/A	GGTGCAGTACACATTGGACCTTATTGAATCTTGAA[A/G]GAAATAGGCTGAAGATGTTTCCCCATCATTGCTCT
AX-117567821	1	96364247	A/T	CAACCCACCGGGGATCTACACCGCTTACCATACAA[A/T]GCCTCATATAGTGCCTTCTGAATACTGGACTGATA
AX-117567822	1	96382929	A/T	TGAAAGTGAATCCTTTTGGTTATTACAATGATGAT[A/T]TGGAGATGTTGAAATTGCAATTTTGTATTACATCT
AX-117567823	1	96421540	G/C	ATTCCTCCACTCACGTGCCCAGGTAATCCCATGTT[C/G]GCTTTCCCTCAGTTTCTTCTGATTTTCACCCACCT
AX-117567824	1	96422269	T/C	CATGAATCATGTTTCTTGGATTCTTCTTAGTATTT[C/T]GTATCTCTTGTGATGAGATTAACCTGACTACCTTG
AX-117567825	1	96424660	A/G	GGGATTAAGTTAATGAGTTGTAACTCATGCTAAAT[A/G]CCATAATAGGGCTTCACGCCAATACTGTTGAGACC
AX-117567826	1	96427758	C/A	ATACATTGAGCGCATGTGGCGTGACCTATCTAGGG[A/C]TCGATTGGAGGCCAAGGACCATTGTGGGCCTCCAT
AX-117567827	1	96460213	A/C	CATCTTCAGAACTTCAAATCTTTGCTAATAGTTTC[A/C]TGTTTTCATCTTTCTTCTGCGTTCACTTCATCGTC
AX-117567829	1	96492718	C/T	ATAAAAAGGCCTCTTCACAAATTTTGGTCATTCAT[C/T]ACCATTTTTCATCGGGATTTTAAGCTTTTGGGAGC
AX-117567831	1	96499894	C/T	TAGGGTAGCACGATTTCTTTGATAGAAGTCAACCA[C/T]GACTCTATCGAGAGGACCCAACGTGAAGGGGTACG
AX-117567832	1	96520487	G/A	TTCGATCGATATTTGCGAAGTTGATTATTCCTCTC[A/G]AAAAAATAGATTTGAAGTGGTCTATAATTTACTGA
AX-117567833	1	96521018	C/A	ATATCATTGAGAAATAAATATGAAGAAGTGTTATT[A/C]AACAATTTCCTACAATTATTCCCAGTATGGAATGC
AX-117567836	1	96530457	G/T	ACAAAGATATAAGCTATCTAACTCCTTTTAAGGTT[G/T]GATAGTTATGAGGATATTCGACGATTCAATTAAGG
AX-117567837	1	96534133	T/C	CTCTCTCCTGATCTCATTTGTCCTCTCACTCCCGG[C/T]CCCACATGCTATCTAACTGGCGAGTGATCTCTATA
AX-117567840	1	96585391	G/A	AGATTCATATCAAACCTGGCTGGGAGGTGCCAACC[A/G]TTTTGTCGCCTCATGATAAAAGGCGTTCCTTTCAA
AX-117567841	1	96704938	C/T	TAACCATTCAAAATATCCTTCTGGATAAGTAAATG[C/T]TGTCCATTCAATGCTTTCTTCGTGCATTTTTACTT
AX-117567842	1	96901008	T/C	TCTGGATCATTGATCTGATAATTTCTTTTGTTCCA[C/T]CTTAGCTTTCTTTCGGCGTATGCTATTACTTTACC
AX-117567843	1	96903240	C/T	ATCAAGAACCATACACCTTTTAGTACATGCATAAT[C/T]TGATGAAGGCCTCTCATTTAATTATCATAAGCAAG
AX-117567844	1	96915508	G/T	GAAGTAGTCTTGCTAATTGACACAGTAGTAACCAT[G/T]CCAATTGTGAGCAATAAACAGGAAAAACATGGGTG
AX-117567846	1	96981873	G/A	TATGGTAAGTTTCGTAATCGGCATAGGACTATTTC[A/G]GCTTCACACTCTTCCTTTCTCATTGAATTCTCTTT
AX-117567849	1	97147398	C/T	AAAGATATCTGTGATTTTTGTTAATGTATCCCTAG[C/T]GGAAGAGTGGCCTATTACACGATTCCCTAGGTTAC
AX-117567851	1	97232374	T/A	GTTTGGAGTAGGTTTGGATGTTATCAAAGTCCGAA[A/T]GGAATTCTGAGATAAGGAATAGTTCCGCAATGTTA
AX-117567853	1	97281828	C/T	TCGCGAATTATGAGTTATTTCACAATATTTATCTC[C/T]GCCTTCGAGCTTTTTGGACGATTTGAAAGAGGGAT
AX-117486354	1	97441181	C/T	TGAGCGTTGCTCCAGTGGTCACTTGGTTTTGACGA[C/T]GAGGCAGGGTTGTTGGTTGTCGAAGACGAAGCAGC
AX-117657867	1	98226009	C/T	ATAGGTAACCTCTCCACATGAACTCATCTACAACG[C/T]CTTAAAAGATTATCTACGTCAAGTTCAAAGTAAAT
AX-117826952	1	98815365	A/T	AGTCATACTGAAATAAATCCGGCCAAAGAATCATT[A/T]AAATTTTTAGATAGCCGATTAGAGTGAATTTTAAA
AX-106009192	1	101439355	T/G	CTACAAACTGCTCTCAAAAGTCTTGACTGAAAAAC[G/T]TAAGAGAGTGGTAGGAAAACTAGTAGATGCTCAAC
AX-117847768	1	101975543	G/A	ACCGGGTTCAACAGGCCTACCTGTCTCAGTTTGCG[A/G]AAAAGAGTGGTATAGGATTCTCCCAGCGGAGTGAA
AX-117708660	1	102551502	A/T	AGATATGATGAACCTTTTGTTTGTCCGGCATGTGT[A/T]CTCCACTCTCCATGGACCAAACCAAGTCAAATTGC
AX-117814233	1	103415663	T/A	CTTAATGTCCGCTACTTTGCTATCAAAGAAAGGCT[A/T]CAAGATAGTTATTGAGTCTGATCATGTAATAGTGT
AX-106028054	1	105500271	T/A	CTATGATTTTTCCTTCAATTTTCACCAGTCAAAGT[A/T]AATCGTTTCAAATCACACATGAATGTTAAGAAGTT
AX-117680476	1	105840599	C/A	TGCAACTAAAAGTGAGTTCATTGTCCTCTTTAGAT[A/C]TTTGTATATGTTGAATGTGAAAATCTGAGACATAT
AX-105980244	1	106016663	C/A	TGAAAATCTGGAAGAATCTCTTAATTCATTGCTTT[A/C]ATCTTCATCATTCAACAAGCCATGATGATATTTCT
AX-117488465	1	106116251	A/G	TCAATATCTTTAATAGGGCTCGACGATGTTCCTCG[A/G]AATGGAGGAGTAATGACAATAGTGAGATCTGGGCA
AX-117591943	1	107325080	T/C	AGAACAAACTTGAATTTTCCACATCTCTCCAATTT[C/T]GGTCCACTCGGACATTATTCGTGTGTTTTGTTTTA
AX-117768953	1	108554382	C/T	CATTTCAAAGTGGAATGTTTTTTCTGTGTTGCTTC[C/T]CTTTTACTGCATTACACGCCATTACCCTTAATCGT
AX-106015490	1	108674842	G/A	GCGGGATGATTTCTCCTTCAGAAATTTTGTTGGCC[A/G]ACACTGTATCGAATATTTGGTAGACCCAAGGACCT
AX-117669324	1	108779062	G/T	GAGTAACTTGTTTTCTTGTTAAAGACTCGGAAAAT[G/T]CTATCAAGCAAATTAGAGTCAAGGTCAATGAAGTT
AX-117669325	1	108779259	A/G	ATTAGTTTTGAGAAGTGGTCAGGGCCATCGGGCAT[A/G]CCTAAGAAGTACATGGAAGACTGCTTTGAAACAAT
AX-117669327	1	108779909	A/G	CCTAGTCGCGGAAAAATATTTATTGAAACTCATAA[A/G]AGAAGCAATGGATCGTTTGTAAATGATGCGGCAAG
AX-117669329	1	108780648	A/G	CTTTAGTATTTTTAGATGTCCCAGTTGTTGATGTT[A/G]TCTCATCCACCATTTGTTGCACATTCTCGTCATCC
AX-117669330	1	108780754	C/T	ATCAAATGAGTTTGAAATAATGGTGTTCATTGATG[C/T]TGTAGTCTGGTTTTTAGAACCTTGAGAATTTCTAT
AX-117669332	1	108781385	C/A	AGCTAAGGCTTTGATTCGAAGCTTTAGGATAAGGG[A/C]TACATTTGATTCAATCTTGTTTCCCGATCTCGTTT
AX-117669337	1	108782611	A/T	CTCCACACAATGTGTTTGACTTTTCTGGATTATAG[A/T]TCTGCTACTGCAACCTCAATTTTATTCTCTTGAGG
AX-117669338	1	108782674	T/C	CTCTTGAGGTCAATAAGTCCTAAATATGAAGCATT[C/T]CTTATTCCTTTTCTTGTGTAGATCTTGATGGTCCT
AX-117669341	1	108783307	A/C	ATGGCTGTGGTTGCAACAGAAAAGGTACTAGCAAT[A/C]TTAATCCTCGACACACATGCTATTTTCTTCTAGTG
AX-117669345	1	108788740	A/G	TACAACTAGCTACGGATCATATAATTGATGATGTA[A/G]TAGAGACAAATGTTGCTACTAACTAGCAGCAGATA
AX-117794511	1	110158371	G/A	GTCTGGTAATCACTTCTCTATGAGGGCCTACAAGT[A/G]ACATTATTGCGTGGTCATCATATCCATATCTACCC
AX-117794513	1	110201841	G/A	GTTCCAGATGCAGCGATAAGTTCCTTATTCTCATT[A/G]TAAATGACAGGTTGAGAATTTCCGTAACGCCTTTT
AX-117794514	1	110224894	C/T	ACCTGTTTCTGTGTGTTAGATTGGTTTCTTCACTC[C/T]AGTTCTATGTTTAAGTTATGACTACTTGACTTTGT
AX-117794515	1	110241901	T/C	CAAATTAGCTTCACAGTTCGTCGATAGTGATTTGG[C/T]TGGGAAACCTTAGGTGATGATTAAGCTGGGGAAGA
AX-117794516	1	110288525	G/A	TGTGTTTCTTCCTTTCCTACAACTACTTTATGTGC[A/G]CCAGGCAATGTTCCTAATTTGCCCGGCTAGATCCG
AX-117794517	1	110290029	C/T	TGTATCCATTTTTGCTTTGCTTTTGACCGGGCAGG[C/T]TGGTTTCGGAATTGGCGAGAATCTTTAGATTCGTA
AX-117794518	1	110300178	C/T	CAAAATGTATAGTCCAACATTCTTTTTACCAATCC[C/T]CTTCACCCTGCCACCCTAAAGGTCCTGAAACAAGA
AX-117794521	1	110360052	T/G	TCACACCCTGGGGCTTTGGAATCATCTGTTCTTTG[G/T]AGTGTTTGGACAATCTTCTCCCTTGTCATAGGTTC
AX-117794523	1	110405019	T/C	CCTTGGGAACTCTGACACACTAGGGATTTGGTTCT[C/T]GGTACGTTGCCAATGGTTACTATGTATATCTAAGC
AX-117794524	1	110407450	A/G	TATTAGTTTAAGATTTTATCATGATTCTGTTTGCT[A/G]TTTGACTATGTGATTGCACTTAGTGACAATACTGA
AX-117794526	1	110442393	T/C	CGTTAGTAATACTGGACCTGGATACGAGTATTCCT[C/T]CTGGCCTTCGGTTGTTGGAGACGGCATTGCACGAG
AX-117794527	1	110443108	G/A	CTCCATGGTGCCGGTCGATCATGCCCTCAATCACT[A/G]TTGACCAGGAATGGAAGAGACCGGGCATGGACAAG
AX-117794528	1	110446904	G/T	TCAAAACTAAAAGGGAGATGGTCGTACCTTGAAAT[G/T]AGATATGCTGGCGATGTCTCGGGATTGATTTGTTA
AX-117794529	1	110454662	G/T	TCATCATTAGGTAACCTTTTGAAGCCATCATGTGT[G/T]TGACTTCTATTACCGGAAGCCATCCTAGGGTCCAT
AX-117536031	1	110503290	G/A	ATTCATATTATTATCTCAATCTCACTTTGTTATTT[A/G]TTGATACATCATATCATTGTTGTTAGACTAGTTTC
AX-117794530	1	110507874	G/A	ATTTTAAGTAGGTGGGAGTAGAACAGTAGTGATCT[A/G]GCGAGTCATAAAGACTGGCCAATATTGATATGCAT
AX-117794532	1	110587345	T/C	ACCAAAGTCTGTTTGAAAGTAATTTAGTAAAGCAA[C/T]AGAGACTATTTAAAAAGAGATTGACGAGATGAACA
AX-117794536	1	110664355	G/T	CTATCGAGATTCCCACATCGATTTAGCCTCTATAT[G/T]GTGCCCAATCTCCAGGATCTCTGTTATTACAAGTG
AX-117794537	1	110664850	G/A	GAGAAACCCATACACAAAAAGAAAGAAAAGGAGAA[A/G]CAGAGATGACATCGCGAATCTATTCGTCACCCTCA
AX-117794540	1	110717814	T/A	TATCTCTATTTTGCTTTACTGGATGGCTCAAAAAA[A/T]GTTGAGTAATTTGAATGAGCAGCTTGGGGAGTTGC
AX-117794541	1	110736445	G/T	GAGAAAATGGATATACGGGATTCAGAAAGACCATA[G/T]GCATATTTTTTATATGCATATGCAGAATTCAGATT
AX-117536036	1	110834311	C/T	GTCATGAGCTTACTTGGGAGGTTGAACTACATCAG[C/T]AGGTTCATCATATAGATTATAACCACACGTGAGCC
AX-117579895	1	110913088	T/C	CTTTATTACTTTTATTTTTTATAAATAATGTTGTC[C/T]TAGGATGAAGTTCAATGGAAAACAAGATAAGTGAG
AX-117794548	1	110929233	C/T	TGAAGTGTGGGTCATTGTGAATAGGTTTCCTAAGT[C/T]GGCACAATTTATACCGGTTGTGACTACATATAATT
AX-117794549	1	110950097	C/A	GATGTAAGGTTCAGAGAATTGATAAGTTGGGTTTG[A/C]GGTCGCGTTCATTTTACGTGGATGGTGGTGCAGCT
AX-117794552	1	110991425	G/A	TCAAACACAATGTCCACCTTATTCACCAAGGCACA[A/G]ATATGGTCGGTATCAATGGGAAAGATGCTGACATA
AX-117794553	1	110992520	A/G	TCAACAATTTTATGGGTTTCTGGGATATTCAACTT[A/G]GAACATGATGGAGACGGGGAATCTGGGTTAGGCAT
AX-117794555	1	111003795	C/T	CAAAATACACACACACACATACTCCACCGCGTTCA[C/T]GAGAAAATTCACCTGTAAGATTTGTTAATCGTAAT
AX-117794556	1	111011123	G/A	TTGAGGCAGTTCAGAATTGGCCTCGTCCTACTTCG[A/G]GGACTGAGGTTAGGAGTTTATTATGATTAGCATGT
AX-117794557	1	111064410	G/A	TATGGTTCTAACAATTGTATCTGTCTTGCGAGACT[A/G]CTTATAATCCCGATCATCACAAATCATCCCAATAA
AX-117794560	1	111082763	G/A	CATTTTGAGAATTTGCGTCTCGTTTGATTGCTTAA[A/G]GTCTCGAGCAACTTCGTATTATGTGTTAAGACTTG
AX-117794563	1	111099972	G/A	TCATCTGCCGCTTATTGAGTTTGCATATAACAATA[A/G]CTACCATTCCAGCACTTAGATGGTTCCATACGAAG
AX-117794564	1	111100873	G/A	ATTTTCGTATGTAAAATTTCGTCTTCAAGTTAACC[A/G]GCGTAGACTCGGGGATGAGACCATCTTGACGTTAA
AX-117794567	1	111148737	C/T	TGAATAATGTCAAAACACAAGTATATGGGATGTCC[C/T]AGATATTGCAAAAACTTGCGCAGTAGGTTGCATCA
AX-117794569	1	111242564	C/T	AATACTTGCGCGACAAGGATAGCCTTTTCCCACAG[C/T]GCTCTCTCCAGGGCAACTCGGAGCTCTCCTAATTC
AX-117794570	1	111250153	A/G	GCGTCGGCCCCGTTTTCCCAAAATCGTGGAACCCC[A/G]TGCAAAGGGCAGAGCTAAAATAAGTCGACAGAAAG
AX-117794573	1	111367261	A/G	CTCAGACCTTAGTCACATACAAATTCCGAGAACCT[A/G]CCAATACCACATGTACACATATCTCAGGCCAAAAC
AX-117794574	1	111391959	A/G	AGGTTCCCTCACAAGGATCAAATTAGTAAAGGAAT[A/G]TGAACAATTTAAACACTTGAATTGATAACCGCAAA
AX-117794580	1	111463401	G/A	GCACTTTTATTATGACGATTTGCTATAATGACTCA[A/G]AAGGTCGATTTGTGTATTTGAGCCCCATTTCATTG
AX-117794582	1	111487745	G/A	ATGTATTCTTCCCTCTCTGTTGGCAGCAAGTGAAT[A/G]CTGATGCGAGTCTCTTTGACGGTCTCAGCATCTCC
AX-117794585	1	111514634	C/T	GCGATGGGGGTGTTGGATTTGTGTCCTCTTCGACA[C/T]CGACGAAGTAGTCCTTGAACGCATCATCCTCTACC
AX-117794586	1	111518381	C/G	CAATGGTTGAGGTTCACCCCCAAGGGCTACAGACG[C/G]TCGACCTCAGCGCAGTGCAGACCAACACTTATGAT
AX-117794588	1	111537865	G/C	TCCGCCACAACATTAGCCTTCCTTGAATGATTTTA[C/G]CCTTCCTTGTCATAGTCAATCATGATTTTAGCTCT
AX-117794591	1	111643071	C/T	ATCTACACCATAGACTCCCTTTCATCCTCCCATTC[C/T]GAATCCTCACTCCTTATCCCTCGAATCTTTCCAGA
AX-117794592	1	111654093	G/A	TACCAAGTTTTCCAAATTACTTCGGAACCTCTCGC[A/G]ACCCATGCCACCCATATCCGCAAGTCAGAAATTAC
AX-105957037	1	111676585	G/A	GCGTTGAAAACTTTTCGTTGTAGAAAAAATGCACA[A/G]ATTTTTTATTTGTTTATGCTGAGACTAACTGGTTT
AX-117794594	1	111720175	T/C	TCTGCATTTTGATTTCCGGTGATTTTCTTATATCA[C/T]TTGGTAAATTGTCAAAGATAAAGGGAAAAGGTAAA
AX-117579971	1	111753776	C/A	AATTAACGGGAAGGGGCAACGTGCTATGGGGAATA[A/C]TAGAATAAGAAAACACAGTAGTAAGGAAAACAAAA
AX-117579970	1	111765160	G/A	CACATGAGGTGATCGAGGGTGAAGAGACATCCCTC[A/G]ATTTTGCTTGTGAAGAATCGCAAGAGAGTCATTAT
AX-117579968	1	111823682	C/T	CGGACGTTGCTAATTTTTTGTAACTTGTATAATCC[C/T]ATGTGAGCTATCTTATAACCAAAGGAAGAAGCTCA
AX-117579967	1	111860136	T/C	ATTTACGTGTAAAGTAAGCCCTTATGTCTGATGCA[C/T]ACTTGATTTGGAATTCTACTTCAAATCCATCAACA
AX-105961005	1	111970822	G/A	ATAAGAGTCTTAAAAGAATACCTAAGGAAGGTAAA[A/G]CATGAACTAGACAGAACTTGCAAATGGAATAAGGC
AX-117579963	1	112131935	A/G	CAAAAACTGTCTAGTTTCGGAGAATGGCTTTGTCG[A/G]GTCAACTGACATAACTTCTCACAGCCTTTAGTCCA
AX-117579961	1	112156107	T/C	TTGAAAACTAGATACCAAGATCTATAACTTTATTA[C/T]TTTGGTAATCTCCCAATTCCTTATAGATTTGAGAG
AX-117579959	1	112198799	T/A	CTATACTAGTGTACAATATTCTCTGAAGGATCAAG[A/T]CTCTTGAAGTGCATTGTTGTTATAACATGTAGACA
AX-117859877	1	112250125	A/G	TTCCTAAAGCCTTATAGCCTCTAGAATATAAATAC[A/G]GACGTCTCTGTACTGATCCTCTAAGCTTGCTAATG
AX-117579958	1	112280603	C/T	TTGTTTTGTGACTCACGGGGTGGTTAGTTTAGTTC[C/T]GGGGATGTTTCGAAATGAATTAGGATACTTAGTCC
AX-117579957	1	112295440	C/T	AGGGGAAGTTGCTTTAAATAACATCCCTTTTAACC[C/T]CCCAAAAAAGATAAAGATAACATATTTATTATAGT
AX-117579951	1	112496597	C/A	CACCAAAAATAAAGGGAAGAGGATACAAAAACTCC[A/C]TATGGCCCATCTATCTACATGGGATCCTAAGTGGT
AX-117579950	1	112528060	C/T	TTCCAATTAAGATGCCGCCAAGGGCTCCATGCTCT[C/T]CTCCTTCCTGCTACCCTACTGGTGTTCCTGGTCAT
AX-117579947	1	112618986	C/G	GATAATGACAGGCATCGGAAAAGGACTAACAGACA[C/G]AGACATTCACGGTCAAGTTCACCCGAGCCTGAAGA
AX-117579946	1	112630010	G/A	CAAAGGATGTTTTTGGCCGTCTTTTGCCAACAGAA[A/G]AAGAATTTGAAGTGCTTAAAAATGCTCCAAGGTAT
AX-117579945	1	112671574	A/G	TCCCTGCTGTTGATCTTTGTTCGTGGATGCTGATA[A/G]CCCTTAACCTCTATTACTCATTTCCAGGTATTTTT
AX-117506749	1	112709871	G/A	TCAAACGTTTCTTGTGAATGAGTCAAATGGTCCCC[A/G]CACTAAAAGACTTAACCAACAAGTCATATCAATAT
AX-117597545	1	112764585	T/G	AATTTCTCAAATCAATGGGCTGGTTTTCAACAAAA[G/T]TTTCGTCCTTCCTCTCCAGGTGATGGAGTTCTTGG
AX-117579944	1	112804436	T/A	CAGGCGTAACGTAAGCGTTGCCTAAAATTAATGTG[A/T]TCTTAGGCTAAATTTGTTATAAATAGTGACGAAAT
AX-117579937	1	112911886	A/C	TCTTATGCAACAAAGGTTTCACTCTCCTCTCACAA[A/C]GAACGATCATAAGTTAAGCTTCAAGTACCATAGGT
AX-117579936	1	112915192	T/A	TTTTTAGTAGTGCATAAACTTTTAGCCGAATATCA[A/T]TATCTCACACTTAAATCTTTATTTTCCCTCGAGCA
AX-117579935	1	112957340	G/T	GGAAAGGAAAAATATAGCTCTACAAGATATGGCAA[G/T]AACGATATTATAGACCATTCACTACCAAACCATTT
AX-117579932	1	113022139	G/T	GAGTCTTCGCCGTCCTCATCAACAAGTGAAAATAA[G/T]GGAGAAGCAGAAGTCGCAGCGTCTGGAACAGGGAT
AX-117579930	1	113035793	C/T	GATCAGCCTTGGTCCGACTTAATTCTACTTCAGCC[C/T]GGGCATCGATTATCTTAGCCCGGACCTTCGGGAGA
AX-117579929	1	113049860	G/A	TGGGCGTGTTCACTATCATGTAGGCCTGGGTATTC[A/G]TTTATCTGCATTTATCTGGTGCCAACTGCATTCGC
AX-117579928	1	113059360	C/G	AAGAATTCGCCTCCCCCTATTATAGTACAAAAAAA[C/G]CAAATGGAAAAGAGGCCTCCACGTCCATATGATAA
AX-117579927	1	113067423	G/A	TATGTTAAAATACAATATTAATAGAGTAAATAATA[A/G]TAAAATGGTTCGTGAAAGTAAGATTCAATTTCACT
AX-117579926	1	113067553	C/A	TATAACTTTTATATGTAGATAGTAAAAAAAATTTA[A/C]GCTGTCATGTAACTATAAAAGATATCTACAAATAA
AX-117506745	1	113074199	C/T	TTAAGCATGAAATAAAATATTCGGGCAGTTGCTCG[C/T]TGGATGAGGCGTCTGTTGTTATTCCATTATAAATG
AX-117579923	1	113100317	G/A	AACTCAAGATGGTACGAGTCTTTCCCGGTTATACC[A/G]GTGACTCTGTACGGTCCCTCTTAGTTGGGGCCTAG
AX-117579922	1	113102389	C/T	GAAGGATAAAGGCCTTAGGGACATGGTGGACTGCT[C/T]CGTCCTACAAGTCGAGCTGGAGAAAGCCCAAAAGG
AX-117579921	1	113107222	A/C	AAAAACTAAGCCTAATGATTGGTGGAAGCAAGATA[A/C]AAGTTTTCTTGGTTTTTATTGGCACTGGTCTCATG
AX-117579918	1	113171529	C/A	ATCTATAATATCAGATATTAGAAGCATTTTCTTGT[A/C]TTTAAAGATTCCCATGTCTCATTTTCCTAAATATC
AX-117579917	1	113189364	T/G	CTGTTCCGGCGAGGAAGAACAGCAGCTGCTGCAAT[G/T]ATAGCAGCGGATGTGGGGGTCGTTTGACTTGAAGA
AX-117807816	1	113236124	G/A	ACTAAAACCTCTTCTGGGGATAGCTGATAATCACG[A/G]AGAAAGCATGATACAATTTCTTGCCTCTGTGTAGT
AX-117506741	1	113287244	G/T	CTTGCTCAAAGTTTTGGTGAATATATCTGCAATTT[G/T]CTCCTCTATCTTGCAGAACTCCATAGAAATATGAC
AX-117579916	1	113331899	A/C	CGCCATAATAATCAATACGCGTCCAAATCATACTG[A/C]CCAAATAAACAACTCTTGAGCAAATAGAGCGCACC
AX-117579914	1	113355067	G/A	CTTCTGAACTGATATTTTGAATATCATCCCAGTGG[A/G]ACTCTCTTTTATTTTTGTAACACTCATACGGTACT
AX-117579912	1	113371982	G/A	CTCAAAATGGTAAAAGAACATTGTTCACAAGCGCA[A/G]CTATTGTCTAAAATACAACTGATGACCTAAAAATG
AX-117579910	1	113378808	C/A	CCTCGTTTAGTGTAATCATGTTGGCTTTTTGATCT[A/C]TGTTGTTTGGCAGTGGGTGTAGTTTACATTTGGTG
AX-117579909	1	113380125	C/T	GCTTCTCCGGAACACTCCCCACCTATGGACACAAA[C/T]AATCATCCCATCCCGTTAATGATATTATCTTTTGA
AX-117821119	1	113413743	C/G	AAGTTAGGGTTTAACTGATTATTGTAATACCATTG[C/G]TTTGAACAATGTGATATGCTCTTGTCTTTGTCTCC
AX-117579907	1	113415427	G/T	TTGAGGAGTTGATGGATAATCAGAACTAGTCTGAA[G/T]CCTAAGAACATGATGGTCAATCTAATAAGCCGAAT
AX-117579906	1	113454683	G/A	TATATCTTTCATTATATGTCATAGGTTGAGATTGC[A/G]CTCCACCGTCAATATGTAAAAATAAGAGGGGGAAC
AX-117579905	1	113524697	G/A	AAATCTTGTGTGGAAGTGGTTGCTCTTATTGAGTT[A/G]TTACTTGTTTTCTCTACTTAGTTTCATTAGACTAA
AX-117579903	1	113535594	C/T	CATGGGGATCGAAGTAAATCCGGCACAAATTAAAG[C/T]GATAGAAGAGATGCCTAATGTGCTTACAAGTAAAA
AX-117579899	1	113592667	T/C	TCCCAAGCAGACTCACATTAGACACAATGTCCACC[C/T]TATTCACCAAGGCATAGATATGGTCGGTATCAAAG
AX-117579898	1	113603472	G/A	CGGCCTGCTTTACACAGACACACTTATTTTATCAC[A/G]GACCGCGGATGTAAGGTTTAGAGAATCGATAAGTT
AX-117579897	1	113652862	G/A	CCTCGGGCATGGACCTCTTTGAGGGTCTCTCTCCG[A/G]GATAGCCACTTTATGTACTCAGTGTTCATCTTTAA
AX-117579893	1	113702977	G/A	TACATAGTTGGCATGATAATCTCCGTTTAGATCCT[A/G]ACATTGAGGTGTAGGCATTCCAACACACGGTTTAT
AX-117579892	1	113725547	G/A	TTATAATTAGACTCTCATTTTACCACCAGGGCAAC[A/G]TTCCATCTTTTCTAAATTCTCCTAGTCTTAAACTC
AX-117579886	1	113936660	T/C	AGCCAAACAACCCTTCTCGACCATATGTCGAGCCT[C/T]CAGAAAAGAGATAACGCGACTAGATGTACTAACTG
AX-117579885	1	113968963	C/T	TTGAAACTAACCCTCGAAATTTCCTATTTTCTGCC[C/T]AGACATCCTGCATCTGTAGTCCAATAATAGCATCT
AX-117579883	1	114084110	G/C	GTTCCAATGTCGATGGTACGAGGGAGATGATCCTT[C/G]AAAAGGCTTAGAGTTTGTGGTATTCTTTTCATCCG
AX-117579882	1	114085071	C/G	ATATTTTGATCATATTCTAACCTTGAAGATAATGT[C/G]AATAGTTTACTATTAAAAAAGGAATTATTTCACTT
AX-117579880	1	114133518	A/T	AGTAGGGAAAATCCTAACAAAGACATCTTGGACTT[A/T]TTAGCGAGAATCATGTAAGAAGTTTAAAATGACTT
AX-117579877	1	114170903	C/T	TCTTGCCGAATTCCTGTGATCATACCGTACGACTT[C/T]GAAGTCGAGTACCGGGGTGACCCCGTTCTCTCTGG
AX-117579875	1	114199536	A/G	GGTTACCCTCGACAAAAACATCATCTAAGATACTT[A/G]AGCATCTTAAAGGTCTCCGGTTTTATAGAAGACTC
AX-117579874	1	114202645	G/A	CCGAGTGGAGCATTTCTGTCGGTTGACGGATCATC[A/G]GGGTGTGCCTTTATCCCTTGCCACATTTTTGTACA
AX-117579872	1	114247362	C/T	CATTGTTTTAGAGTTACTACAGTAGCTATACGGGT[C/T]GTCAAGGTCGGTCTCAGCTTCAACAGCCTTAGTAG
AX-117579870	1	114273317	C/T	TCCAAGTTAATTGAGATTCCTTGAGTATTATGTGA[C/T]CCTTCATTGTCTCGTACATTATGTTGATACCCAAT
AX-117506731	1	114275433	G/A	CGTGTCTCCAGATTTTTTGGATATGTTTAGACTGC[A/G]GCATGTCGTACGTATTGTTAATGATATACTTTAAA
AX-117579869	1	114283235	C/T	TAGAAACGGAATCAATATGACGTGATTCGGACCCT[C/T]GGTTGTGAAAATGGAATCTTTAAAAGTTCTTGAGA
AX-117579868	1	114293885	T/A	CTTGAAATTTCTGGTGTTTTGAACTTCTACTGTCA[A/T]TTGGTATGTCCTTCTTCGCGTTCGCGAAGCAACTC
AX-117579866	1	114310058	A/G	GCGCCGCTCCAATGCTATGCGACAAACTTCCTCAC[A/G]CTGTTAGAGATGTAAGGTCCCAAGTCAAATCAGAT
AX-117579865	1	114432949	C/T	GTGAATCCACTCCAAAACTCCAAATCACAAGGAAT[C/T]GGAATATCCAGTTCGCAAGAATAGCCACAGTAAGG
AX-117579863	1	114483197	G/A	TCTATTTGGAAAGTATATACAAGCAAATGAACACT[A/G]AGATTCAAACAACCACAGAGATGTAGCAATTCGAA
AX-117579861	1	114503299	G/A	CAATAACTGAATAGCATTTGTCATCTCCTAACCCG[A/G]CGCATCTGGCTGAGGAGCTAAATATACAGGAGCAG
AX-117579857	1	114559390	C/T	CTCTCGTATTCTCCACTTATAATATTCCTTGCCAC[C/T]GCAATCACACCAATGTGAGGCATTTCTATATCATC
AX-117821109	1	114575463	C/G	AATCAGAGCACCTGCGCGAGCTGCCGCCGAGGTAC[C/G]GCCAGCAGATCTACCCGGAGTCCAGGCACCTGACA
AX-117579853	1	114673487	G/A	TTAAAGATGACATTTTGGGTCATCACATCCTTCCT[A/G]ATAAGTCTATTTAGCTTATTATAGTAGACTTCAAA
AX-117783931	1	114783762	C/T	CAACGCTATGTTGTCTAGTCATCGTGTGGCAGATG[C/T]AGGAGATGCCCCAGCTTTTAAGAAGCCTCAAGCTA
AX-117600691	1	114797757	G/T	CTTGTCTTTGGTATCATCAACATCGTGGGAAATTT[G/T]GGCACAGTTTTCGTTGACAATGTAACTTCTTTCGT
AX-117622741	1	115525547	G/A	TATGACTTGTACGCGTGTTCGAAACTGGAATTTTG[A/G]AAGTTTAGAGTTTATTTAGAAAGAGAATTCTCGTT
AX-117622740	1	115589924	C/T	TATCGAAAAGACGTTGGGTCGGCGGAGACCTCTTT[C/T]GGCAAAGAATTATACCACAAAGTACCAACTAGGTA
AX-117622739	1	115633188	C/T	TTCAATCCCTTGCCAACTGTCGTTTTGGATATAGG[C/T]ATCGTTCTATTAAGAATAAGATAGAGTTTAGGAAA
AX-117622738	1	115656431	G/A	AATAGGGGATCGGGGCGTAAATTCTTAAAACGACC[A/G]ACCGATTCGTTACATCCACCCACACTTAAACATTT
AX-117622737	1	115658989	C/T	AGAAAACATCTTAAAACAGTAATAGAGTAATGAAA[C/T]AACGTTTAAAAGTGTCGCTCGGCACACACAATATT
AX-117622736	1	115662649	C/A	TACTAAGGTAATATCTATCCCTTCTAAGCTTACAG[A/C]GCCTATGTTTGCAGTACTCATATCCAGATGTACTA
AX-117512115	1	115793742	G/A	CCTTTCCATCGGGATCAGGCCAGAAGTCTTTTCTC[A/G]GACAAAGCGGCTGATCCTTCCCCCATTCCCAATAT
AX-117622732	1	115823670	G/C	GTCACGCCACACTGACACTTGTCAGCCTTAGAATG[C/G]TTCTATCCTATGGCAGTTGACATCACCCAACAAAT
AX-117622730	1	115830202	G/A	GATTTGGTCCGTGATTCTATGGAAAATGTTAAGGT[A/G]ATTCAGGAGCGACTTCGTACAGCTCAGTCCAGGCA
AX-117622725	1	115899447	G/A	GTTTTATCCTTGAAGTTTCTTTCTACCCACTGTGC[A/G]GTATCGTTTTTTGATTTTGATGCCTCCTTTCCATT
AX-117622724	1	115937699	G/A	TGATAGGAAATACATACAAATGCGAGTTATCTTCT[A/G]ATGATATTCTTAGTCTTGATACACCTCTTCATCAA
AX-117622722	1	116072625	G/A	GATTTTTTGTTAAAATATGCTTATTGATAAAGACT[A/G]TAATGTAAACTAACAATAGAACTATACTATGGTAT
AX-105979797	1	116778417	G/C	GTGAAATGCAAATAGATCACTTTAATAAGTTTTAG[C/G]AATATTCATAACAAAATAAATACTATGTTAATACT
AX-106027394	1	117387058	T/C	TTGGGTAGATATTTCCCTGGCCCGTCTACCACTGA[C/T]GAGTCTCGACTGATCCGAAATTTTGATAGTGGGCA
AX-117529153	1	117941455	C/T	AGTTCCAATTTCGAGGGCTGAAGAAAGAGCATAAT[C/T]GTGTCCCTGCTATCTAGAAATACAATTTCTTTTAT
AX-117666463	1	118699722	G/A	TTATTCTGAGGCTTGGCCTGACGTGAGGCCCAATG[A/G]CCCAATAAAGTCACAAAGCTGCAAAGTTATAGGCT
AX-117563428	1	118765332	A/G	AGGAACAGCAGCATGGACAGCAGCAAACCAAGATG[A/G]TGAGAACTTCTCAGTGTGCTCTCTCCATATGCCTA
AX-117664253	1	119216119	T/G	TGACAAAGAAATCTGTAGTGTTTTCCCATCACGTA[G/T]GAAGAGGAAGTCTATTTTGTCGATATCCACAGATG
AX-117824001	1	119553033	A/G	ATAATATAGGAAGAGCGCAACCACTCATTATAAGC[A/G]TTGCTATGATATTTGTTTGACACGAGTGGAATATG
AX-105988194	1	119655697	G/A	GACCGAAATCTACTTGATGTGATGGAAAGTACCAA[A/G]CCACTATACTCTCTAACTACACCTCAGGTTGCTAG
AX-117823977	1	120742042	A/G	AACTATTTACCGCTTTTATTATTATTATTTTTAAC[A/G]AGAATGGCGACGTCGTGAAAATACATCTCGAACCA
AX-117766037	1	120826219	G/A	GGTGCAAATCATTTAAAGCCCGTGATAATGCCTCA[A/G]CTGCAAGAATGAAGAGAGTTGGTGAAAGCGGATCT
AX-117631506	1	121474598	G/C	TAAGGCTTTCTTGATTCTCTCCAACGTTGCTCTTT[C/G]CTGATTGGATTCCGTCCAGATTTGCGAGTCCTTTC
AX-117537199	1	123569253	G/A	AGAGAAAGGAAAAACATTTCAAGGTGTAATTGGCA[A/G]TCAGGCATCCACCTGGAGAAATGGAGAACATCTCA
AX-106003425	1	123761991	G/A	CGTTGTTATGAAAATTTTCGATTGAGGAAGTCGGT[A/G]TTTGTTGATCTACCGAATGACTTAACTGAAAAGTA
AX-117736100	1	127029186	G/A	CATACAACTGCCATCAAGTTGCTAATCATAAAACA[A/G]AAATTTTATATAATACAAATGTTAACAAACACACT
AX-117736097	1	127096437	G/T	CCTTGAGGCACAAAACACATGATAGAGGGCTGTCA[G/T]GAATGATGGGCATTTTTCTGATTAGTTTTAAGGGG
AX-117736096	1	127154786	G/A	AGAAAATAAATAAGGCAAAGTATAAAATGAAATTG[A/G]AAAAAAATGAGAGAAACTGAATTACCAAATAGCTT
AX-117736095	1	127186825	C/A	AACGATTAAGTGCTTTGGAAACCACGTTCCAATAC[A/C]TTCATTTTGGTATATAATATGTCCCCAAAAGACCT
AX-117736093	1	127196149	G/T	CACAATAGGTGCAAGGTAAGCTGATGAAGTTTCTA[G/T]AATTAGTCTCAGCTCTAATTCTGTTCCTACAATTG
AX-117736091	1	127208947	C/T	ATCAGAGAGTGTAAAGTGTGAATAGTGGTGAAAAG[C/T]CCTATTTATTCTTTGACCAAGTTAGGTCCAGAAAT
AX-117736086	1	127330228	A/G	GCGCACAACATGATAGAAAAGAGAAACAGAGAAAC[A/G]TAAGCATTAGATAGCAAAAGAGAATAGTTTTTATA
AX-117736085	1	127338867	C/T	ACATCAACACACAAAAATCAATCTCGCCGCTCGTT[C/T]AGGGAACCATAAGCCGTCGAGCATAGTTGATACTA
AX-117736082	1	127396340	G/A	CTAGTAATGATCTAAAATTTCTTCGGAACTCAACT[A/G]ATTGAGCACCCCTACAATTCCAAATGATGAACTTC
AX-117736080	1	127414283	T/A	AAGGAAAACTAAAGTTGGGAAAGCAGATAAATTTA[A/T]TTTTTGCTCCCTCCAAAAGAAATCTACATGATATT
AX-117736079	1	127438880	A/T	CGAGTATATGTATGGTAAGTCCATTCAATGATTTA[A/T]GGTCTTCGAAATGGTTCTTGGCACGTTTGAGAACG
AX-117736077	1	127445770	G/A	TACTCTTGGAGGAGCCAGTTCCAACTGCTCAGGCA[A/G]CACAGGCACCAGAGCAAGAGGATGACAAAGAGCCC
AX-117736076	1	127447756	A/G	CCAAGTTAAAAAATGGTTTGTTTTCCACGATCAGC[A/G]GTGGAAATTCCGCTGTCAGTGGCCTGTTTTACGTT
AX-117736075	1	127448188	A/G	AAGGTCGGTGGGTCCTTGTTCTTTTTAGTATAAAT[A/G]TAAGGTCATTAGCCCTTTTACCCTTTTTGAACCCT
AX-117528799	1	127456206	T/C	GAGGTTTTAAGGCCTTAGGATACTGAATTCACTTG[C/T]AACACAAGTGATGACTATAGGGCTTAATGACTTTA
AX-117736074	1	127468193	C/A	ACTTTCTTTACTACTGGGACTTGAGCTATATCTGA[A/C]ACTTAGTTTCTTTCCTCATTCTATCTGCTGAATCT
AX-117736071	1	127583668	G/A	GTGTGTTTGACACTGGATATAGAGAAGGGAAGGGA[A/G]GTGGTGGGTAGTTGGCTGTTGTGGGTGTGGAGTTG
AX-117736070	1	127605829	G/T	GCATGATTTCTACTGTAGCCATTTTAGTTCCTATA[G/T]GCAGGATTTGTAAAATGCAGAATTAAACATGCAGA
AX-117736068	1	127619829	C/T	TTCACAAAGCAACTAACAGGCGATCTCTCAGTATC[C/T]CGAGGATCTCTTAGTACCCTCAATATGTGCCAGGG
AX-117736067	1	127630174	C/A	CTACTCAATAGAGGATTTGAGAAAAGCTAAGCAAG[A/C]CAGGGAAAGTCACTTTCCAGTAAAAGAACCCGTTT
AX-117736065	1	127652740	G/A	CTATTGCCTTTTCATTTTGTACTCTAGCCTCGGTT[A/G]GAACCTTTTGCAGGTATGTGGTTGATATGCTTGAG
AX-117736064	1	127672091	T/C	AGGGTAACTTGAATAGAATTGTACAGCAACTTAAG[C/T]ACCAAAATTTGGACCACCTCAACTATAAATAGAAC
AX-117736063	1	127672849	C/T	CCACATCGACTCCACAACGCTCATGAAAAAGTTCA[C/T]CTGAAAGGTCTGCTACTCGTACTGATAGGCAAAAT
AX-117736061	1	127758753	C/T	AGGATTATTTATTATGTGAAGACTCAACATATGGT[C/T]GAGAAGGGGTGTCTAGCATATTTATCTCATATCCA
AX-117736060	1	127761744	G/T	GTTGAAGAAAGTGCACATCAAGCTTAAGAACAAGA[G/T]AATTTTGTTATGTTAGGGATGGTTTGAAGGCATTG
AX-117736057	1	127854687	T/C	AGAATCTACATCATGTGTCAACAATACGGCATCAT[C/T]GACATCTTCGCTTATGACAAGAATTGTGTCAAATA
AX-117867326	1	128558348	A/G	AAGGCTTTTCTTTGGAATTATGAATGGGTGATGGT[A/G]ATTTACAAAGGGAAAGAAACCAAGGAAGAAGTTTG
AX-117612227	1	128590695	C/T	TCATTGTGATGGATGCTTTAACAATTGGAATGTTC[C/T]CGCTTCCGGCTTTGGCAAGGTTCGCTACACACCCG
AX-117612229	1	128604169	G/A	TTGACAACATAGTAATTTCTTCTTGAAGTGCTTCA[A/G]GGTCATCATCGATATCATTCTCAGCTATCTTAGTT
AX-117867339	1	128622133	C/T	AGTTTTGTAATCTTTATTCTCTTATCGAGTTTCTC[C/T]TTCATTGGCTTTTAACAAGCTCAAGTTCGAGTTGC
AX-117612233	1	128681973	C/T	ATACATAATCATGCACTAAGCTTGTGTTGACATAT[C/T]ATATTAATAAACTTGTCAATATTTTCATAGTGTTA
AX-117612234	1	128684388	G/A	ATTGGTTTATTGGTGCTTCATAGTATACTTTGGTT[A/G]GTCTCGCTTTGTAGTAGTAACTGATGAAGTTTCAT
AX-117807637	1	129125576	A/T	CCACCTACAAGAAGCATGGAGTCCAACTTCTGAAG[A/T]GCTGGAAGATTCATATGGATGTCCGCACGAGCTTT
AX-117826770	1	130607165	C/A	CTACGCACGATCTAGATTCAGGAAGAAGGAAATAA[A/C]CCTAGATGTCATGTAGCCTCCTGATTATAAATGTG
AX-106007995	1	131198101	G/A	ATATACAAAATGATGGACTGAAATGTCAAAGGGAT[A/G]CTTTTCACCTTGTCTTTATAAAGGTTTTTGTTAAG
AX-117637300	1	131653178	C/T	TTCAAAGTTCAAGCTCAAGCCAAGATCCAGTATCA[C/T]GAGTCTTATTTACCAAAAGTGTCTTTCTATTAGTT
AX-117639999	1	132964556	T/A	AAACTTCATTACTTTGGTATTGAAACCAAGGATAT[A/T]GAGGCAGATTATTTCATCCAAAATTCTTGCCAATT
AX-117816928	1	133966552	A/C	ACTGGAGAAGATGACGATTTGTAATAAGATGTTTG[A/C]CGCGTCTATCAGGTGTTGAGGTGTACTTTGCTTTG
AX-117737123	1	135055552	G/A	TTTTTTTAGTACTGTATGTTTGTGTTGGTATTTCT[A/G]CTTGTTGCGTAATCTTCTGGTTTATTTCCCGATTT
AX-117737801	1	135199437	A/G	TCGCCTCCGCATCCTTAACGTAAACGAGATGATAA[A/G]TGTAACCTTTTGAGATCGTTTTCCTTGCCTTAAGA
AX-117499150	1	135390465	T/C	CCTCACACTGACGCATTAGTATCCCTCTCCCTCAT[C/T]TGATCTATTTCAAATAAAACATGTGCTCATGAATT
AX-117816474	1	135840366	A/C	CTGGAGAACAAGGGAATATATTTCAAGTTTTGGCA[A/C]TAAGGTGACCACCCAGAAAAAATTGGTATACATTT
AX-117836529	1	137294204	C/T	CAACAACCGATGGCAATCAGCAACTTACTAAGCTT[C/T]ACCCCATGCGCATGGCACCTTGCGGCGCTACTTGC
AX-106019676	1	138204737	C/T	CAATTTGTTTTTTAGTTTTTCAATGTTTATACTTT[C/T]GATATTTCTATGTCTTCCCATCAACTTTCAGCCAC
AX-117708623	1	139391344	G/C	ATATTCACCAGAAGTCTCAGTAACTTTGAAATTCT[C/G]ATTAACATAGGTTAAACCTTTACTCAACAAATTCT
AX-117572593	1	140105762	G/A	TTAAGAACGTTAAAGCAAGCAATTTCAAACGTTGG[A/G]AACAAAGCTAACATTTAAAATTACATCTCATTCTG
AX-117777856	1	140560309	A/G	AAAGTCTAATTAATTATGGAAGAGAGGCAACCCCA[A/G]GAGTTCAGAATATCTACTATGCTAAAAAGCCCGAA
AX-117534688	1	140937923	T/A	AAGTCTTAAACATAATAGTGAACAAGCAAATGAAA[A/T]AAAAAGGAACAGGAAAGTACTACTTTAACATGAAA
AX-117782836	1	140999536	C/T	TCGCAGGTCTCAACAGTCATCACGTAAGACCTAAA[C/T]ATGATTTCTAACATGAAGTATAGTCAATTTCTTTG
AX-117782844	1	141108838	G/T	TTTTTGTTCTTCGTAGAGATTGTTATTGGAAATTT[G/T]ATTTTCAAATTCCGGTCCCCAATGAAAACCAAAGA
AX-117782849	1	141116940	G/A	TGTGTTTCTTTCTGAGCCCTTAGTGAAAGCATCTT[A/G]TAGTTACTGCGCCGGTGTAAATCTTGGCGATAATA
AX-117782850	1	141130322	C/T	AACGCGACCATAATTAATTGGCCCTATTGGGTAGG[C/T]GGGCAGTTGTTTCTTTGCCTCTCTATATTTGTTCA
AX-117782851	1	141133970	G/T	TCAAGTAACACTGGAATAGGTTCATCCCTCCCTTT[G/T]GAGAATAGTGCAGGCGATGTGATATTTTTGCCGAC
AX-117782852	1	141145627	C/T	TTACCGGACCTTTTTCAGTGTCTACCCGCCTTGAG[C/T]TTGCTCTTTCATCTTTCGGAGACTGAGGGATAGTA
AX-117782854	1	141147165	G/T	GGTAGGTATTTTACCTTTTAATCCTTTTCTCCATT[G/T]GAAATATTAGCCACGTGTGATCTGCAGAAACATCT
AX-117782864	1	141208205	G/A	TTTATAACTCGCATGCGGAAGTGGCTAAAGAAGTC[A/G]GAGGAAGAAAGTTGTTGTACAAATGTATACACGAG
AX-117782867	1	141221465	C/T	TATTATAAATGCGAGTAATCATCGTGTTATTAAGA[C/T]CGACAGTAATTTCAAATAAGTCACGAACAGGTAAA
AX-117782869	1	141278765	C/T	GGTCATAATGTTGTCGTTGATTCATATTTCATGAA[C/T]GCATTGATTGCGTCAGCTGTTACACTTTTCGATGG
AX-117782870	1	141286497	C/A	GTATGCTCATGTCGGGTGTGCGAGGTTTCATCGAC[A/C]TGTTGTGCGTCCTGTAAATCCGCATCCATTAGAAT
AX-117782875	1	141472499	A/G	ATATATAGTTCAGGATCTGTTGGCGGAGTATACTG[A/G]TGGAAATCTTTCAAGAACGGATGCAATATTCGGGT
AX-117782877	1	141501610	G/A	AAGAGGCAGGATCAAAAGGATTATGTTCCGACTTC[A/G]AAGAAGTTCGTCGGCTTCGCTTTATGGTGAGTTTA
AX-117782880	1	141516643	C/T	GCATCCAAGCACTTGCAAAAGTGTAGGGCAATGGG[C/T]TTGGGGGATGGGATTATCATTTATTCTACGCGAAC
AX-117774835	1	141901896	C/T	TCTCTTTTTTGTAACTAAAGCTTTCATGAACTTTG[C/T]GTATCCCGGCATTTGCTCGAGTGCCTCCACCAAAG
AX-117789127	1	142075045	G/T	ACTGGTGCACAAAATGCAGAAGGAGACTAAATTTA[G/T]ATTATGAACTTCAGCCAAACAAGAGCTTGATAGAA
AX-117789129	1	142117766	G/T	AAAAACTAGTTGTTGGCCTGCCAATTAGCCGTTTG[G/T]CTTTTTAAAAATAGCCATTTGACCCCCAAACTTTG
AX-117789132	1	142182375	G/A	CTACTACTATCACTTGATTGATCTGTTCTGTTGGT[A/G]ATAGTTGCTTGAGATACAAAATAAAATTTCTTTCC
AX-117789137	1	142279870	G/C	TAAACCAGCATATAGGGGTTTTCCCTGGTTGATGT[C/G]CGAACTGTGGTGTGATACCACGGTAGAGCGTATGA
AX-117789140	1	142313223	G/A	CTCAGCTTAGTAAAGCGGTTAAAGGACTCAGTTCC[A/G]TTAATGAAGAAGCTGCCCGCCTGACAAAGGAAAAT
AX-117789142	1	142330668	T/C	CACTCTCTCCTTGCAGGGAATTTGGTAAAGGAAAA[C/T]CGATTGTATTTCTAGTCCTGTCCTTTGAGCAGCCG
AX-117789143	1	142330760	C/A	CTGCTCTCCTTCACTACTCTCTTAGTCCAATCAGG[A/C]AAAATGTGTTTCCTATTTGATGGACCAAGTCCTCT
AX-117789145	1	142365761	A/G	TACTACGGGACAAGAGAGAACTGTAAAGAATCCCG[A/G]GCAAGAAGAGATCACTTGGAAAATGAAAAGCATAG
AX-117849916	1	142453326	T/A	TCTTACATATATGTTGCATGGATAACACTCAAAAA[A/T]TTTATGTGTGTTTATAACGTAACTAACTCTAGGTC
AX-117789152	1	142487414	G/A	TTATGTTGTCCATTCTATTACAAAACACTATCTCT[A/G]GAATTTTGAAGAAGTTCACTATTATCAAAATCCTC
AX-117789154	1	142504198	G/A	TTGTGACTCTTTCTTGTGAATTATTTAAGACTTGA[A/G]CCAATATTGGTAAACAATTAGCTTAGGAGCCCCTT
AX-117789157	1	142531094	C/A	TGTCACCTACCAATCGGCGCAGTCTCGCGAAAATG[A/C]AAATCTCTCTATACTCCAATATCTTATTGATGAAG
AX-117789159	1	142577891	C/T	GGTTATCATCAGATCTGGATGGATGAAAAGGATGC[C/T]GAGAAAACGACTTTTATTATGCCGTTGGGAATGTA
AX-117789164	1	142655765	A/T	ATTACTCGTTATTGATCATAAAGAGCTCTTATCAA[A/T]GCTCTTAGAATTGTTTGTCATTCATTGGCCTTTCA
AX-117789165	1	142657404	G/T	TTGTCAAGGATGATGTAGCAAAACTACTCAAAATA[G/T]GGTCTATTAGGGAGGTAAAATATACCAAATGGCTA
AX-117789166	1	142661245	G/A	CACGAGCTACCATCGAGGTACCAACAATAGTTCCA[A/G]CTGGAGTCCAGGCATCTGATACGCCTACTACTACT
AX-117789167	1	142674042	C/T	TTTTGAGAGGGCAAAACCCCTATCAAGGATCTCCC[C/T]GAGGGTCTTTCTGTGAGACTTGCAGCGAGGATATT
AX-117789168	1	142676975	C/A	TTAACCGCCACCTCCTTTAGGTTCCCAACTCAATC[A/C]TAATGAGCAATATCTCTGAGGGCGAAGATGAAGAA
AX-117789169	1	142685196	C/A	GTATAAACTCAAAAATGTTTTAGATCTACAAGGAT[A/C]TGAATAAATTCAAAGTGTAAGAAATGAGGGTTTTG
AX-117789171	1	142710044	A/G	ACGTTTTCTTGTTCTTGTCCAAAATGAAACGGACA[A/G]GACTTTGAAATTAAGTCTTTTCCTATAGAATTCCA
AX-117789174	1	142720066	G/A	TTTTGCCCGATGCTAAAGAAAGCGAAGATGAGGAC[A/G]GCAGGTTGTAGCATTTTTATAGAATATTCGTAGAT
AX-117789177	1	142738559	A/C	GGGATATTGGCATCTTCTAATAAATATGACAATGT[A/C]ATTTCTACTGTGGGGAGTGTTCAAAGAATTGCTAT
AX-117535547	1	142749915	A/C	AATTCCGACAACATGTCATGGTATGAGAGAGAGGC[A/C]TAAAGGGGGGAATACCCTGGACTTTGGATTTATTT
AX-117789184	1	142812176	A/C	ACAATGTAAATCCTAGTGTGTGGAGTGTTCAAAGA[A/C]CTGCTATGTGGGTCTTCTTATATGTAACAAAGTTT
AX-117789185	1	142816033	G/A	TGAATATTCCCAGTGAATTACAATGTCATATAAGC[A/G]AGGCTAAATTCCTTGTGCTGGAGTTCACTAGGTTT
AX-117500864	1	142820847	G/A	ACCCGCGAAATGATTATGCGGATGTATAATATACC[A/G]CTTTTTTGGTCCTAACATTTAGCTAAGGTTTCTAC
AX-117789188	1	142828559	C/T	AATATCATTTTATATAAATGACTAACGTAGACATC[C/T]TTAACTGCTAAGAATAGAAACACTTATGAAATAGC
AX-117789198	1	142867967	G/A	TTACTTAGATCATGCTAAAATGAAGGAAGGGCTTA[A/G]ACTTAACATACCTGACAGACAAATCAATGATTCAA
AX-117789199	1	142868099	C/T	GAAAGCAATTTACAACCTCCCAAACCATCCACGGA[C/T]AAGTCTAACATGCTGAAAGTTTTTCTTTACTTCTC
AX-117789202	1	142875682	A/G	GAACGAGGAAGATATGGACTACAGAGCAATTTTGG[A/G]GAAGGAGGAGGAAGACATTACCATCTAGATACTGG
AX-117789203	1	142886913	T/C	GGAGGGCATCAACGGACAGACGTATACTAATATCC[C/T]GATGATCTTAGCGGAAATGTACCATGCTCTATATC
AX-117789204	1	142902439	G/A	AAAACGTTAAGCTGTCGCATGTTAATTATGCTGTA[A/G]CATAATCGATTATGCTGTCTATTATGCTATCGCAT
AX-117789213	1	143039518	G/T	TGTATCGAAGCTGTTGACTTCCAGGGGCTCACTCC[G/T]AGTAGGCGAGTTGTCACCGTTTCTCGCATATATGT
AX-117789215	1	143043822	G/A	ATAGCAAGGGAGTAAAGTAGTTCTTACTCATCGCG[A/G]GATGCGTAGGCGGCGTTTCGATATTGGATATGTTT
AX-117789216	1	143061964	G/A	TATAACCAGATTTGTTCTACATATAAACACAAACT[A/G]TAAGACCTCAACAGGCACGACAAACTGTAAGATCT
AX-117789217	1	143069076	T/G	GTGTAATATGAAGATAAGTTCATTGCTCGAGTTTT[G/T]ATTGATGGGGGTTAAAGTCTAAACATATGCCCTAT
AX-117789219	1	143071147	T/A	ATAATATATGAATCGATCTTCAAGTTGATGAGAAA[A/T]GATGCTTCGACAAGTCGGATTGAAGAATGTCAAAA
AX-117789220	1	143071280	G/A	GGAGACCATTGCTATTGTGCCTATCCATGTTAGAC[A/G]GAGAGTTTGGATGAGTCTTGGGACAACATGATGAG
AX-117789221	1	143074952	G/T	AAACAATTAGAAACCATGCCTATAGGACTTTCAAC[G/T]ATTCTAATCTGCCTATGACTTAGTCTAAAGCAGTG
AX-117789228	1	143103162	A/G	TCGGCCCTTCAGAGCCTACTCTCAGATCAACCGAG[A/G]CCCTGAAATTGGCCATGTCCCAGGGTCAAATTGAC
AX-117789229	1	143110930	T/C	TGGTGTTTGCGCTAAATATCTGGCTACATTATTTG[C/T]ATGGGGTCCATGTTGATGTATTTATGGATCACAAG
AX-117789232	1	143123261	T/C	AGGTCTCCACCTTTTTGTCCTTAGCTTTTATCATC[C/T]TTTCACCCGACTCAATCCTCTTTGTGAGGTCCTCG
AX-117678967	1	143547625	C/T	AGAGGACTCGCCCCGCCGTAACCATCCTCAGACCT[C/T]GGAGACTCTTTTCGTTTATTGTAGATCCTTGACCT
AX-117678966	1	143551281	G/A	GCTTTGTAATCATATTCACTTGGACAATATCATTC[A/G]CATTAGCATTTTGGACTTGCACCTCAAGGGCAAAA
AX-117678961	1	143584252	A/G	TATCTAGAATTTCATAGAAACATAAGGGGTAACAT[A/G]GGAAAAGGTGGAACTAAGATCAATAAGAGCATACA
AX-117678960	1	143586284	G/T	AAGTTGATAAAGTTTACCTCAGGATATTAATCAAA[G/T]TCATAATAGTCTTATGACGTTCCGAGACATTTTAT
AX-117678956	1	143604680	C/G	AGGTACTCCGAGGGATGTTCAAGGCCAGGGGCCAC[C/G]TAAATTAAGCGGTGTATTGAGCGATCATATCCCAT
AX-117678952	1	143621838	C/A	CGCAACATCACCATCGCCAACGCGTTGAACACAGA[A/C]CCATCCCTTTGCGAATGTGGGACCCACATCATGAA
AX-117520300	1	143648506	G/A	CTCGCATTCGCGAAGAAAAATTACACTTGGACCCA[A/G]ATTTCTTCATCACAAACTCAATGCCCAGGATGCGA
AX-117678948	1	143654791	G/C	TCCCCAATGCAGTTTCATTCAGCAAAACATCAAAA[C/G]AGTTAGAACACCTAAGGTTGTTTGCGTCTATAACC
AX-117678945	1	143681725	G/A	TCCCTCCGACTTTGTCAAAACTGACTTTAACCCTT[A/G]GGGTAGTGTTATCGAACCTTTGAGCCATTTGGTTT
AX-117678942	1	143688967	C/T	ATATGGACATTATGGTAAGAAATTCACAGACTCAA[C/T]GCAAGTTTGACTCAATTTGGGTGAATGTGGATCGA
AX-117678940	1	143695792	A/C	AAGGATTTCCGGAAGGTTGTGGTAACTTAAAGGTA[A/C]GCTCAACCAGGTATGTGGGCTAAACTTTATCTCTC
AX-117486248	1	144000407	C/T	CGACGACCCCCAAAGAGGCGAAGGCAGCCTCACAT[C/T]GCGTATGAGAAAGGCAGTGACAATTCAAAAACAAC
AX-117839491	1	144020954	G/A	TTCTAACTCATTAAACCATTTGTCAATACGTTATC[A/G]GACTATAGAGATATTCATATTTTCGCAAGCCTTCG
AX-117525528	1	144116886	G/A	TACAGTCAAAACAGCTATATCATCCAAATTAACGC[A/G]ACTCGGGGATGCCCGACCGTCGCTACAAAATTATA
AX-117565500	1	144773068	C/T	CATTGCGTAATCAAGGGCCTAATTACTCTTCATCG[C/T]AGATCCACCCGGGCTCCTGTAATCGGCAGTGAGGA
AX-117820101	1	144806443	T/C	TGTAGCCCTACAACATTAGGGACACATAATGGCCC[C/T]TGATATCTAAGGACCCCATCTTCTATAATTTCAAA
AX-117565505	1	144948317	C/T	TACCACACCAAGCACCGTGCGATGGCCGACATCTA[C/T]ACTCAGCATCCTGACTTCCAATTATTTCATGAAGG
AX-117858088	1	145047658	C/A	GTAATTAAGGTAAAAGTAAATAAATAGAAGTTGGG[A/C]ACGCAAATCCGGCCCTACATCCTCAACACCCCATT
AX-117565511	1	145060938	A/C	AAATAAAATGAATGTTTCTATTGGAAGATTGCTTA[A/C]TGTTTTGATAAAGTGGGTTAACATTCCCTCTTTAT
AX-117565512	1	145065073	C/G	CAACACTATTCTGCAATATAACAGGTGGATCTATA[C/G]CAAGGTAACTCAATACATTAAATAGAAGTCAAGCA
AX-117505640	1	145124234	G/A	TCTACAACGAATGTATCTCTCGTTCCTTTTCTCAT[A/G]ATCGAGGACCTGCTCCAACTTAGCTCGGACATCGG
AX-117565518	1	145132143	C/T	GGAAATAGGTCCCCTGCTTCATAGACATAAGCTAA[C/T]AGAGACAGCAACAACAACAACAACAATAACAACAG
AX-117565524	1	145228436	T/C	GATGTTGCAGGCACAGCAACTAGCCATCGCTTAGC[C/T]GCAAAATTTCCAGAGATCGCCGACGCAATAGCAAC
AX-117565536	1	145348180	T/C	AGGCGATGTTTTACCTAAAATGATAGGTTAAGTGA[C/T]TCTCACTCAAATTTATGATTATTATATAAATCTAT
AX-117565537	1	145351308	A/G	AGTATCTTATTATTACTATGTTTCATTTCTGTCTT[A/G]CATACGCGGTACATTCTTCGTACTGACGTCCCTTT
AX-117565538	1	145354386	T/C	TTCAAATGTTTAACATTCTATAGCGTCTTCAACGC[C/T]TCAAGACCCGGGATTTCAGAACAACTTAATTAATG
AX-117565548	1	145383563	T/A	TTTGAATTTAACTGAAAAAATTCTAGTATTTAGAT[A/T]TCCTTCTGGATATAGAGTAAATAGACGTTTCAGGG
AX-117565545	1	145395169	A/G	TGAGAGAAGGACGTGTGTGTGAGGCGTTCGAGAAG[A/G]GAGTGAATGACTAATAAACACACAAATAAAGCCTG
AX-117565557	1	145472819	T/C	TTTTCCTTTCTTTCCAGACCTCATCACATGTTTCA[C/T]AGGTGACACCTTTAAGAATACCCAATCATCAACCC
AX-117565558	1	145517951	G/A	AAATAAACAAAGCGTTATTAATTGTGGACACGTTC[A/G]TGTGACATGAGTTTTGACGCGCAAAAAGAAATGAG
AX-117565563	1	145566294	G/A	GTACAGAGTGCATTAAATGCAATGACACGGGGATG[A/G]GACGGCTAGGCTTGGTGCTAGTGTTTGCTGATTCT
AX-117508473	1	145841077	T/C	ATTATCCAAAATCCAATTATAGTAGTATTCTTCCG[C/T]ATACTGTAAATTTTATTTTCTGCTAAGAAAGTACC
AX-117858080	1	145842725	C/A	AATCTTTTATGTACATGACATACGTCTGCAAGTCT[A/C]AAATAGTACATATTTATCATAAGGTCGGGATAGAG
AX-105955748	1	147228283	G/A	ATTACAACAAATTCATGCAAGCTATTCCCAGAACT[A/G]TACTTTAAACTTACCAAGCACACACGCTCAGGCAC
AX-117606958	1	147248562	A/G	GTGAAATAATTTGTTCCAAATTTGAATGAAGAGAT[A/G]GAGAAGAAACTATAATAGTGGTAGATATGGGCGGT
AX-117606955	1	147275321	T/C	TCGGTTTATTGGTCCGTTTAAGGTACTTCAGAGGA[C/T]TGGGGAGGTCGCTTACAAGCTTTTCTTGCCACCTA
AX-117606954	1	147275695	A/G	AGGAGTAACAGTTTCATTGATTTCGAGGGGTTCAT[A/G]GGACCAATTTCTTCCGCTCACGGAGTTTGTTTACA
AX-117606950	1	147298401	C/T	TCGACGGGTCAATGTTGGATCCCAGAAGCATCCTC[C/T]AGCTAGGAATCATAACTCGAAGAGTCATTCGTAGT
AX-117606949	1	147299121	C/G	GGACCCAGACAAACCAACGGGCCCACTCTCGATCC[C/G]TACCTTCCTAATCGTTAATGACAAAGGGCATGGAT
AX-117606944	1	147306722	T/C	TCCTTGTGGCAGTGCCAAAGTTCTTCCTGGTATGA[C/T]AGGGAAACATCGAATCTGATCTTCCGAAGTATTAG
AX-117565921	1	147533908	C/T	TTAGAACAGTGGATTAATTGCAATTTCCTTCTTCC[C/T]CCCCCTTGTTAACTTTTGTCTTTTGGCAATTGCCT
AX-117606967	1	147535857	A/G	TTACGGACGTATTCGGTCGCAAAATATTTCAGACC[A/G]TCTATTTTGCAACTACGACTTTTCGATCTGAATGT
AX-117606968	1	147546624	C/G	GATGAGTGCTCTACCTGGAATTAATGAAGGAGAAT[C/G]TACTACCAGACCGCCCTCGTTCAACGGAAAATATT
AX-117606969	1	147553406	G/A	AACTGTGGCTGAATATGTGGCAATAGTTTCTTGTT[A/G]TGCCCAATTGCTGTGGATAAGATAACAACTAAGAG
AX-117510706	1	147554918	A/G	GAAAAGGAAGAAGGAGTTAGGGGCAGTCATGAGGA[A/G]CATACTACTCAAGACATCGCTAATGAAGAGGAAAA
AX-117606971	1	147555526	T/C	GAACCTGTGGTTGAGTTGGATGGAGAAGATGAGTC[C/T]GAATCATCTTTTCTAGAAAGGTCTTATACACAAAA
AX-117606975	1	147563552	A/G	TCCCTGATTTAATTCTTTTGGCAACTTTTTGTGAC[A/G]CTGCTCGTGGACGAATGCTGCATCAGACACAGTTG
AX-117606977	1	147591820	C/T	CGCAGATATACCTCGAAGTCTCTATAGAAGCACCT[C/T]GCCTAAATGATGATAAGACTAAGTGAAAGTACCTG
AX-117606978	1	147605125	C/A	CTTGCGGGCTCATCCTTTTTGTTTTTCTCCCAAGG[A/C]AAAGTGGACACTTCCCTTTGTGCTGAGGAATGCAT
AX-117606984	1	147670210	C/G	ATAAAATCTTTCGAAATATCATTAGACTATTTTGC[C/G]TTTGAGTAATATCATCAAGTAAACTCTTTTCAACT
AX-117606987	1	147700618	G/A	ACTACTATCGGTCTGGGATGTGAGTACAATTGGGA[A/G]GAATTCAACCACTGGTCGCCACCATGGTGCGGTAT
AX-117606989	1	147714162	G/T	TCTGATCTACTTGTATTGTTCTATTTTGAGACCTA[G/T]CCCGCCATTTATTGGCCCTTCTGAGGAGATGGTGC
AX-117606991	1	147814489	C/T	CCCTTGGGAGTCGTGATGGCGCCTACTCGTGAAAG[C/T]TAGGCATGCCGCGTATTATAGAGTCACTAACTCTT
AX-117606996	1	147880918	G/A	GGACCACGGACCCGGAGGATCACTTAATCCATTAC[A/G]TTAACGCAATAAAAGGTAATGATCTATCAAAATAA
AX-117607001	1	147972270	G/A	GATTGAGCGTCGGTCGCGCCTCCCGAGGTAGGGGC[A/G]TGACAATTAGCCTTATATAAGTCAAGGATTAGACT
AX-117607004	1	147981147	C/G	TCGCAAAGCGACTCAGCGACTGGACCCGAAAATTG[C/G]AAAATGCCTAAGGGCGTGGCACAAAAGACACTATC
AX-117607005	1	147981423	G/A	CCCATGCAGGCAAGGAAAAAACCTATGGGTCAATT[A/G]AAGCTCGAGTCACAGCGTGACCTGGAGATTGGACC
AX-117607011	1	148032643	C/T	AAACCCGAGGCCATAAGACCCCGAGCGGGCATACT[C/T]GGTCTTGTAAAACTTACACAAGGAAACAACACAAA
AX-117607012	1	148034940	C/T	ACCGTAATGTTTTACTTCCCACCTACCCTGGGACA[C/T]AGCCCGCCACCTACGCTCGTCACAAGTTGAGTGGG
AX-117607013	1	148064071	C/G	ACCAGTTTTAAAAAAGCAGATAGAATAAAAGCAGG[C/G]AACAAGACTTGAAAGAAAACAGGCCACAGTACAAG
AX-106022671	1	148064787	T/C	GAGTTACTATGTGACTACCATGCTCCTATAGTTCA[C/T]TGATTTTGCAATTGTATGACACCTTTCTTTGTCCT
AX-117607020	1	148139335	G/T	CCGCCAGAACCAGGACGACCTTCGCCACTCTATCT[G/T]TCTATATTATATGGAGCTTTCAAATATGTTTTGGG
AX-117607022	1	148141005	A/G	TACAGGAAGCTGAACTCACCGATGTAGAGTGGATA[A/G]GGAGACACTATGAATAATTGGTCGACTTTATGGAA
AX-117607026	1	148150448	G/A	AGGGATTGAGATGCAGGAACCATAGAAGTGGCTAT[A/G]TGGTCCGCATCTGTGGCTCCGCAGATGCGGAAGTG
AX-117607030	1	148199424	C/T	TGATCTGGTTAGGCCTATAAGGGATGTAGAATTAC[C/T]TAAGTTATGAAGGAGTGGAGGTAAAAAGAAATCTA
AX-117607031	1	148205121	G/A	ATCCTAGGAAGCTCATGACGTCCTTTTTGCTCCTA[A/G]GAGGCGGTAATTCTTGAATATCCATTACTTTAGAT
AX-117607033	1	148222615	G/A	CAGGGTGAGTGATAAGTTTGCCAAGTTGCAGACCT[A/G]CTCAAGCTCTCCCTACAACTCCAATATCTTTTGTT
AX-117607034	1	148224134	G/T	TTGCCCCCTCGATCCCGTCCATCAAAGTTTTGGTC[G/T]CCATGGCCAGCCTACTATGGTAAGATCCTTAAATA
AX-117607041	1	148314775	T/A	CTGGATCGATGTTAACTCTATCCGCAAGAGGTCTC[A/T]CTCCGAGACCACGGTCTCATTTTGCTCCTCTAGCT
AX-117607044	1	148331980	G/A	AAAATACCTACAGACTTTGCCAGAACACTTTCACG[A/G]AAGCAATTACCACCTCCAAACCTACCTAACAAGGA
AX-117607045	1	148334656	C/T	GAAACTAGTACAATAAATTCATTAACTAAGGAACA[C/T]GATTAACACATGGTGTGGATGTGTAAATAGAAAAG
AX-117607047	1	148349082	A/G	CAAATCTACTAGAATCAGTAATACGTCTAGATATC[A/G]TGCCTATGTGGAGCTCTACTCACAATTTTGTCTGA
AX-117510675	1	148386619	G/A	AGAAGATGAGAATTCACAATACCAATTTTCATTCA[A/G]AAGGGGGTTTCATTGATCGATAACAAAACAATATA
AX-117607051	1	148404665	C/T	GCCTTCAATATCGAAGGAGCAAAAGGATAAGAAAA[C/T]AGTGAAGTAGCAATCACAAGACACATTCTCGGATA
AX-117607053	1	148419474	A/T	TACTAGCATATGAAGCCTCTTTTTTAGCTTAGAAA[A/T]GCATGCTTACGTGGCATCATTGTCTTATCTGCTTG
AX-117607054	1	148421325	T/A	ATACCAAGACTCAAGCAAATGATGCAGAAAACAGT[A/T]GTGGTTCATGGGTTTAACCATGTCAAGGGTCATAC
AX-117607055	1	148423113	G/T	TTAAGTTCATTTGATCAGATACGAGGCAAGAAAAG[G/T]GGGAAGAAAAAATTAGGGTTTTGAGTTTTAGATCT
AX-117607057	1	148449426	C/A	AAAAGAAAATCTACTATTGAAAGTCTACTCATAAT[A/C]AAGCTCAATTTAAAACTTAACAGTCCATTTACAAT
AX-117607058	1	148453304	T/G	TGGTACCCTGCTAAACTCTTTTAAGGTCTTTTTAC[G/T]GGACCATCTGCATGTTATTTGATACTCTCTCTCTT
AX-117607061	1	148473690	C/T	TTATTTGCAGGTATACCGGATAGCAACGACCATCT[C/T]AACAGGAGCGATCCCGCTCCGGTTCCTGCATCCCT
AX-117607068	1	148587760	C/G	GTTACACTTATTTGCAACCTCATCCATAAAATTTT[C/G]ATTCCGTCTTGCATCCAGTGTTACTGATCACGCTT
AX-117607072	1	148626204	G/A	CTTTGGTTGTCATGATGGTAACGACTGTCAAAAAT[A/G]AAAAAACACTAAGTGGTGTTTCTAATGTAAGGTTG
AX-117607080	1	148700936	A/G	ATCATTGCCGCTGATTCCATGGCTGTGGAAGCACC[A/G]TTGAAGAAGAGAAGGATGTCATAACTGTGTTTGTA
AX-117607088	1	148758407	G/A	TCCGTGATTCCTAGTTCCTGAAAGAGGGTTTCTAC[A/G]TTTCTGTCGCCTTTTTATTCCATCGACAGTACTTA
AX-117607094	1	148797715	G/T	AATGGACCAGCAGCGATATTATCGCTTTTGAGAAT[G/T]CAAACCGGTAGTACATTGAATAATTCTAGAAAAAT
AX-117607100	1	148831404	A/C	AAATGTTCGTCGTCAGGGAAAAATGGGTCCATGGA[A/C]ATATTCCAGAGGACACCCTTCATCTATGGAAAAGG
AX-117865963	1	148899473	C/T	ACGATTAATTCTTAAAATGGTAAAAATATAACCTT[C/T]TTTTGTTTGTACTTGGTAAAATTATCCATATTCAG
AX-117825160	1	148912863	T/G	AGATATAAATGCGAAAAATAAGGATACAATTTTTT[G/T]GGGATTTTTCCATTTTCATTAATAAAACTCTACTG
AX-117607104	1	148928291	A/G	CTGATCTCCTTAGTGCACGCTCTTGTCAATGTGGG[A/G]GATTTTGTCGATGTGTTGGGAATTGTGTAAGACCG
AX-117607107	1	148952133	G/A	CCGAGACTTGTTGCAGAAAAAAGACCCATTGTTAT[A/G]CAAATGATGATAGTTTATAAAGAAGTAACACATTA
AX-117607113	1	149018322	G/A	TATTTTGGCTTTTGATTATTTCTTCCGCAAGTTTC[A/G]TTTATTTTTTCGCAGACTACAGGCCGTCATGACAT
AX-117607114	1	149028527	G/A	TTCAAATTATGGTTAGTCCCTCATACAGGGAGCCA[A/G]GCAAAAGTGACTGTAGAACAACAGGATGTTGCAGA
AX-117607117	1	149051860	C/T	AATATTGAAACTTTAGACAATCGAAGTACTCCATC[C/T]TATAATGATTTAGTCCTACGATTGGAACAGAATAC
AX-117607118	1	149063391	G/A	TATTAAGCATTTCCTAAAACATGTTCTTTCAAACT[A/G]CCTTAATCTTATTAGATATTATTCCTAAAGGTATT
AX-117607124	1	149471920	G/A	CGACTTTGATATTTCTACACAAACATCATTGCCGA[A/G]TATGAAGCCTACATTATGGGTATGAATATGGTAAT
AX-117607126	1	149484430	T/A	GTCATAAACTCTACAAAGGGTACACTAATAATATC[A/T]AAATACAATACTGTTTTGAACTAGAAATAACAGTA
AX-117607128	1	149491048	C/T	GGAACTTTCTTTATCTAATTATCAACTGTTAAAGT[C/T]AGTAGTCAAACCTGACTCGAAATTCTTTTCTGAGT
AX-117607130	1	149513290	C/T	CTCGTGTCAAACAAAAGCCCAGTAAATTAATCTTG[C/T]CATCCTTTCTTTGTCTTAGTTTTAGAACATAATTA
AX-117607140	1	149592890	G/A	ATGCTTGAAAATAAGCAGTTAAATCCAAATAAGGG[A/G]GAGGGTGCATGGGATAAAGCATTCTTAAGACTAAT
AX-117607143	1	149652683	G/A	AAGAAGAGGAGGAATAGAATAAACGAACTAAAACT[A/G]GACGAAGAGAGAAAAAGAAACTTACCGATTCAAAT
AX-117607147	1	149734710	C/A	TCGTACTAGCCAAAATTTTTACCTAGCCACTTTTT[A/C]GTTCTTCCGGCTTCTCCTTCGTTGTTTTGCACCTC
AX-117607148	1	149735321	T/C	AGCCAATCATGAATTTATCGAGCTGTGGGCGCACG[C/T]GAGTGTCCATTCTGAGGCCAACAATAGGGCTCAGA
AX-117607151	1	149795171	A/T	TGCATCACATCCGGACAGAAGCTTAATTGAAAACG[A/T]CCCTCCGATTTTGTGGACTTTCTTCTTTGGTCAAT
AX-117607155	1	149881915	G/A	AAAAGTATGATTCATGCCTTGCTTGAGGTCTTACA[A/G]CTTTCATTGTTGCCTTAAATAGATCTTATTAGACC
AX-117607160	1	149915973	G/C	GCTTAACTTCACAATACTTCATCAACTTCATTACA[C/G]TTCCAAAAAAATCATAGAAACAAGTACCAAAGGAG
AX-117607164	1	149961093	C/T	GATCCCTTCGAGGTCTAGCCATAAAACCATAGAAA[C/T]AAATACCCAGGAGCCATGGGAGGCTGATACACATC
AX-117607166	1	149990357	C/A	ATTTTGGTTCCCATCGGCGAACAAATAAAAAATGG[A/C]TCAGTATGAACCATGGACCACCATGAATAGCCTTC
AX-117607169	1	150014767	T/A	TAAAATTTCTGGAAACTTGAGGAGTTAGCCAAAAT[A/T]TCAAGCTATGTTATGTGGATGAAGATTTAAGTCAC
AX-117607171	1	150026719	A/G	TGCACAATATGCTAACACATACAACCCAAATTGGA[A/G]GATTCATCCCAACTTCTCCTGGGGTAGAAATTAGA
AX-117607172	1	150028358	T/C	CTTAGTGGCTTGATGCAAGTATTATATTTCCAATC[C/T]CTGATAGAAAAGTAGGTAAGCCCAGTCCAATGTTT
AX-117607173	1	150030833	C/A	TTGTTGGTGTGAAGCCTCGTGGAGCGTTAGAATTG[A/C]GTTATACGAGTTCAAGTGGTACATTCTTGGTAAAT
AX-117607174	1	150033847	C/T	GTCAAAATGTCATATTCAATAAACACGCATGAAAA[C/T]AACAACGGTTACGGAGGCTATAAAGGGTATGGTGC
AX-117607179	1	150078479	C/T	TACTACACTGCCTGATTCTTGTACAAATGACCAGA[C/T]GACACAAGTTCCTACATCTAATGCTGGTGCAACAA
AX-117607181	1	150092792	T/C	TGATCCTTAAATCCTATTAAAGTTCATATTGAGGG[C/T]ATGGATGTCCATAATGTTAATCGAAGGTGCAACGA
AX-117510699	1	150111112	C/T	TCTAAGTCATGAGTCGGATAATTATTTTCATGATT[C/T]TTGAGTTTCCTAGAAGTGTAGGTTATTAACTTGTC
AX-117607189	1	150260041	T/A	CAATGAATAATTAATAGGTTTAACATTTACATTTC[A/T]AAAGCTTCAAATTGAGGGCTCCTAATGGTTGGGAG
AX-117607190	1	150261576	A/G	GGTAAATAAACTCAAACACATCTTTAAAAGGAAAT[A/G]TAGGAGGAGAAGAAATAAGAAGGTGCTTCCAGAAA
AX-105994369	1	150267655	G/A	ATCGGTGTCCCCTGGCCCCAAGCATACCGCCAATG[A/G]TCCATCGAATGTTTTTCGGTACAATGTTCCATCTT
AX-117607202	1	150493329	C/A	ATTGCTACAAAATTGGATAAGGTCTTAATAGAGCA[A/C]TTGATGAGTTTGTCCCAATCAATCTGCCAACAATC
AX-117607205	1	150534747	G/A	ACAAATTAAAATAACTGTCTCAACTCAATTCGTTA[A/G]AGTCTCGTGCTGATAACGTATTATAAAACAGTAAA
AX-117607207	1	150543941	C/A	CGAGATCATTCGGCTAAATCAGGGATCTTGCCAGG[A/C]AGCCAACGAGTCGCTGTAAAAGAAGAATAGAAAGA
AX-117607210	1	150550118	T/C	AGCTTTGACTCTGTGACACTGTCATCAATATTATC[C/T]GCCTCAGCAGATTTAAGGAATTTAAATCTTGGCAA
AX-117563989	1	150551276	T/A	GCATATGCAACAACTGGAAGATGGGATGAAGTCTC[A/T]AAACTAAGGGATTTGATGAAAAAAAAGGGTCTTAG
AX-117607211	1	150553639	C/T	GCTGATCCCAATGGAGTCCTAGTTACTGACCCAAT[C/T]GATGCCAACTCGTATGTGGCCATCGATGTCGACCG
AX-117607214	1	150623437	G/A	GCGGCCCAAGTCTTATTCTAATTGAGTGTCTATGT[A/G]GACCTAGGCCCAGATCTAGGACTGGCCTGCCCTTT
AX-117607215	1	150638146	C/A	TAAGTTGGAAATGGCCAAGCCCCACGTGGGTCAAT[A/C]ATTATGTGGAATCTGAGAAAGTCCAGATATCGGGT
AX-117607218	1	150676069	G/A	GGTATCTCCCTAGTTGTCTCAGAACTCTCTGTGGC[A/G]CATATGACTGGATGTTTCTTAATCTCAATAGTAAC
AX-117506002	1	150839224	C/T	AATTGTAAGATTGTCTAGGTTTGAGTTGGAAGCGA[C/T]GCTATTTAAGGAGTTAAGTCACTGATATTGTTAGA
AX-117777627	1	153512513	G/T	GGTCGCATACACCGAGAGACTGTGCCTCGATCAGA[G/T]TCGACCCTTTCAGAACTTAGGGAACTAGGTTGGCA
AX-117777626	1	153514095	G/A	GCCTAACTTCTCTTTGATGGACGTCCTCGAGGTCG[A/G]GTACCACATCGCGACTTGTGATGATGTTGTTGGCT
AX-117777620	1	153578008	G/C	ACAGTTCGCCATCTGCGCTCATCGAAGGATAAATA[C/G]GTTACCAGCCTCCGGACCCGACCGGACAGGTCATG
AX-117777619	1	153583684	C/T	CCGCACACATGGTGATAATGTGCTGATATTTAATT[C/T]CGGATAAAGGAAATGAAGTGGTGATTGGGTTATAT
AX-117777615	1	153591287	C/T	TATTTTGGGATCAGTTCCCGAGTCGGACATTGACT[C/T]GAGCTTATTTGACCCTCAAGTTGTCGGTTTTTTAG
AX-117777614	1	153593437	C/T	TGGATGGGGGAAAGAGGTAGTACTGCAAGTACTTT[C/T]CCCAGATGTGACTATTACAGACCGTGCCGAGGAGT
AX-117777613	1	153595667	C/A	GATGTACTCCATAATATCGTAGAACCAAGGTTCAG[A/C]GTCAAGTTCTTCTTCCACCATGTTATAGTAAGCAT
AX-117777611	1	153607518	C/A	CAATCTTACAAACTGGCTGGTTAAGGCCTGAACAT[A/C]CATCGCCAAAGGCCTTTCCGATGTTAGTAAATAAG
AX-117777609	1	153629457	C/T	GTTGACAATAGTGGCTCTTACGCATTGGATCGGTA[C/T]GACCTTTAGTATGGGCTGTCAATAATGGCTCTTAC
AX-117777608	1	153645381	C/T	TCTCTACGACATTCCTATGAAGTTTTCACAGATCA[C/T]AGGTGTTTACCTTGAAAATGGTAATTACAATTATA
AX-117848667	1	153669849	C/A	GTAAGATATATACCAAGCCTACTGGGGATAAGCAC[A/C]TATGAGCGAGTCCAGTTGGTCGAGATACAAAGACT
AX-117777606	1	153684196	G/A	GCCCTGAGGGATCGGGTGAGTTTTGGATAGGCCAC[A/G]GAGTGAAAATTTTAACCTAGGAAATGCTGGTATGT
AX-117534229	1	153689445	T/C	GCGGAATCGTTTGACAGATATATTAAAACGAGGGT[C/T]TGGTCATTTTCTCATAATTGGAATATTTGAGCTCG
AX-117777605	1	153690722	C/T	TTGCAATGAGCATCCATGCGTTACTTGCCGGGAAC[C/T]ACCACAACGCACATTAATGACTACACCAACATTCA
AX-117777628	1	153906996	G/T	ATTGACTATCATTTGTGCAAGAAATAACCAGGGTC[G/T]CCTTTATATAGGAGGGGGAATTCCAACATGGTACA
AX-117582808	1	154192162	C/A	GAGAGTGAGCAACGGTGCATAGTTCGAATGACTAT[A/C]TATAAAAGGGGAAAATCGACTCCCTGTCCATCATC
AX-117582805	1	154237261	C/A	AACGAGGCATAAAGTAATCTAGAATCTACCCCAAG[A/C]ATGAATAGCCATGGAACATGCATATACACTCGTTA
AX-117582804	1	154246387	C/A	GATGAAAGCATTGGAATACACATTGCACATATATT[A/C]TTCAACACAAGCGCATACGAGATAGCAATTTCTAT
AX-117582802	1	154267056	C/T	CTTAGTTAGGTCTACCTGCATCTTTACTTTTTCTA[C/T]GCGTCCCTAGGTTTTTTGCATTGAAGCAAGGTCCA
AX-117582800	1	154271998	G/A	GGAGGAAGTTTTATTGCCATTTTTGCACTGCACCT[A/G]TTCTTCCAAATGTTCCAGCAAATAATAGTTGGTAC
AX-117582799	1	154273891	G/A	ACTTTATAGGAAGGGGTGTCAAATGATACCCTTTC[A/G]TACGAAAAATACACTGCGTAGATAGGTAAAAAAAT
AX-105974797	1	154275198	A/G	TATTTTCAGTAAAAATGGCATAGAGAAGATCGGAT[A/G]GGGTGTTTTAATGGAATAGGGTCGGGTTTTAAAAA
AX-117860834	1	154334798	C/T	CGTCGCTTGTGAACAAGTGTGTCCATTGTTGGAAA[C/T]CACAAGTCTCAACTAACTGTCTCATTCCATCCTCC
AX-117582796	1	154367003	A/T	GACACATTTTTCACACACATAGGGTTACAACACCA[A/T]CTCATGTAAAATGATAAGCAATGCAATAATTCAAC
AX-117582793	1	154427946	C/T	GCCTTGAGTCTTGGGCACTTTGGCTTCTGCTCAAT[C/T]AGCCTAAGTCGGTTTTAAGCGACTTTTGCTCTGCA
AX-117507297	1	154454010	T/C	ATCTCCACATATATGGATGTTTCCAAGGCCAAATG[C/T]GTCAAGCTATGAATTACTTTTCTTCCTCATATTTA
AX-117582790	1	154466408	G/T	AACAAGAATATCATCAATAAATACTATCACGAACA[G/T]ATCTAAAAATGGACATAATAGGTTATTCATCAAGT
AX-117582789	1	154479620	G/A	ACCAACGCATACATTTTGTGAGTATGCTACCCACT[A/G]GAGATCAAAGGCAAGAGGAACGAATGAATAAGGTT
AX-117582787	1	154508054	A/C	TGAAAATCCCTAGATTTTGAAGCGAAATCATGTAA[A/C]AAGATGTTATAGATTGAAGAAAATAAGTTAGAAGT
AX-117582785	1	154525661	A/G	AATTTCAACAAGAATCCACCCAGAATGGTTCAACA[A/G]CCCCACATACCACCCCCTAATGGCACATGCATGGC
AX-117582783	1	154539267	G/C	CGGTAGAACAACCTGAGGCGCTCTGATTGGGAGGA[C/G]ATACGTTAAAGCCCATATCTCTCAAAGTACTTCCC
AX-117582778	1	154572604	T/A	TTTTAACCATGTGGGCTGGGTTAACTATTTTTGAC[A/T]TTTGGGGATTTGATTAAATATCAAAGCTTTATTGT
AX-117582775	1	154587329	G/A	CCAACATGGCACAGTCACCTGCCCAAAGAATCTCT[A/G]GAGGAATTGCACTACTGTGGAAGGAGGAGGACATT
AX-117582772	1	154590092	A/G	GGAACCACCCGACATAAGCTCCATGCATCTCGATA[A/G]ACTAACAACAACCAATACAATCATAGACCCAAACT
AX-117582764	1	154686579	C/T	CAATTCATGTTTAATGTCTTAACTATGTGATCATC[C/T]TACTTATATGTCTAATTCAGTCTTCTATATCTTTT
AX-117582763	1	154695813	C/T	TCCTTGAAAGATTCTTGGGTTTTCAACTAATTTTT[C/T]GTTTTCCTAAAAAACTAAGTTTACCCTAAGTCATG
AX-117582759	1	154721262	G/T	CGGTCCTATTGAGCAAACTGTTTCAAATGGGCACA[G/T]GTTCATTCTAGTAGCCATTGACCACTTCACAAAAT
AX-117582757	1	154749357	T/C	CAGGGTTATTTAAATCTAGAAGGCCCACTGGATGG[C/T]TGAGAGAGGATTTTTAGTGTATCTAGCTTTTTAGA
AX-117582755	1	154752706	G/T	TCATATATCATTCTTACATAGTTCAAAATACGTTA[G/T]GAGAAGAAGCTAAATTCAATTCACAAAAGCTTCCA
AX-117582754	1	154754469	C/T	AGCTCATTTCCTACGTGTCAGATCTACATGTACAA[C/T]AGAAGATTATGCAATGTTATAAATCAAAAGATAGA
AX-117582753	1	154769641	G/T	TGTCATCCTTAATTGGTTGTTCGAATGGAACAATT[G/T]CTTCCCAGTCTTCTGTAGACTGAGGCTTTTCCCCC
AX-117582752	1	154780706	G/A	TCAATTGGTCCAATAATATCCATTCCCCAAGCGGC[A/G]AATGGACACAATGAGCTTGTTCATTAAGATCATTT
AX-117582748	1	154821059	C/T	TCGAGGCACCAGCTCATAGCCGTCATCTTCCTTCT[C/T]TTCTTCATCTCATAGCTCTTGGGATACATCAGCAA
AX-117803224	1	158290097	A/C	CTTCCTGATTTTCTTACTAGAGAATACCTGAACTA[A/C]TAGTTCTACTACTTTATCTACAGATTATGAGACCT
AX-106027733	1	159486245	T/A	TTGTGACAGTCATTGGGATGCAGCAATTCGCATCC[A/T]AAGATATGTCAAAGGTTCTTCGGGACAAGGTTTAT
AX-117605058	1	159519644	T/A	AAGCACAAGAAGAAGAGGCAGATGCTCTGAAGACG[A/T]TTATGGAGTCTCTGACACTGAACGAATCACTAACA
AX-117605064	1	159606434	C/T	TTGTGATTTCCCAATCGAGGGGTAATGTATGATCT[C/T]TGTAAGTTGATGTTGGGCCAGTATGAAGGACTTGA
AX-117605070	1	159672718	C/T	TGGTTGTAATGAAATGATGTCACACTCTGCGGTGT[C/T]GGAGTGCTAATAAGGCACAGGTTGATCGGTTCGTT
AX-117605071	1	159707625	G/A	ATATAAGGATCATTTTCAATTCTTTAGAGCCAGGC[A/G]TTAGCCAAAGTATTAGCTCTGCCTTCTCTTTAGTC
AX-117605073	1	159740929	G/A	AATATCTGACACTGATAAAGGTTCTTCATCAACAA[A/G]TGAAGACCTAAGGGTCTTCATGAAGAAAGTTATAC
AX-117605079	1	159883599	T/C	AGAATTTAGAATAATTGCTACAGCGTGTAGCCCGA[C/T]CTGTACATCACTACGGCTTGTAGCCCTATCCATAT
AX-117488598	1	159929534	T/A	TGTCCTAATTTTACAATCTTATAACTGCAAAAAAA[A/T]TCATATAGCCTTATGCAATATCAATACAACTATAA
AX-117605082	1	159932600	C/A	GGAGTCCATCTATGAAATTGGACTTCCAATGAGTA[A/C]TATTACGCTCTGGTAATTCGATCACTCTGGATAAG
AX-117605083	1	159933873	T/C	AATCTAACAGAAGTTTGGAAAATCATCATTTTTGG[C/T]TTTGATATAACTAACCCATTTTGAATAATAGTTTT
AX-117605084	1	159934894	G/A	AAATACAACACATAAAACGGTACTCCCTAGTACCC[A/G]TTGCGGCGTGCAGCCCGATCCATTTATTTATCGTC
AX-117605088	1	159991029	C/A	TAGTGGTGGTGCAATGGGTATATCATATAAATTAT[A/C]TAAGGCTTATATTTGCCAACATGATACATGCATTC
AX-117605089	1	160012938	G/A	TGAATACCCAATTAAGAAAGCAATCCTTCCTAACC[A/G]TCCGATGGTTCTTTGAAGTATAAACCACTCTGCTA
AX-117605090	1	160105266	C/A	CATTGATATTACTGGGCTCGATGCCATGTTTGGGG[A/C]CTTGTGCCGATTTGTGAAACCCTTCGAGGATTGAT
AX-117605094	1	160118801	G/T	TTATGAGAGATATATGTGTCAAAAGCTGAAAATGA[G/T]CACTAAGTTATGAGAGTGAGCCCGAGGAGCTGATA
AX-105968890	1	161501425	A/G	CTGTTTGATTGAATCTTACTGATGATCTTGCTGTT[A/G]TACTCACTGATTTGGTTTGGCTTTAGAATCATTCT
AX-117747029	1	163817325	G/A	GTAGAAGAGATCTGGTACACCACCCTGTTAATAGT[A/G]ACTGCATCTCCATATTTATAATTGTTTCTCCTCTT
AX-117845427	1	164107839	A/G	ATGAAGCTTATTGTATGGATCTGGGAGAAACAAGT[A/G]CTAAAGGTACTAGACTTGAAGAGGTAGATATACCT
AX-117784927	1	164675412	G/A	ATCATTATCTAAGTATTTGCTTAAATGACTTCTTC[A/G]TACTTGGTTGGTAAATGTTGCGCATCCCATGCATC
[truncated: 91,768 more rows]
