# Supplementary material for: Development of a MAGIC population and high-resolution quantitative trait mapping for nicotine content in tobacco
Source: Front Plant Sci. 2023 Jan 10;13:1086950. doi: 10.3389/fpls.2022.1086950 (PMC9871594; doi:10.3389/fpls.2022.1086950)
Supplement: Supplementary file 2 [file DataSheet_2.zip › Table 2.XLSX]

## Sheet: Sheet1
Table S2 Sequences of primers and sgRNA used in this article
Name	Sequence	Description
NtERF170-F	GACCCATACTCCTTATTCCTC	Full-length primer of NtERF170
NtERF170-R	TTGTGAACAACCACGAAAT
NtERF189-F	TGAAAGCTTCCTTCCTTTCACA	Full-length primer of NtERF189
NtERF189-R	GCGTGCAATAGGGCAAAGC
NtERF199-F	GATGTGGGTGTCAACCTTTTCG	Full-length primer of NtERF199
NtERF199-R	CGAACCCTTCCTTTCACATAA
NtERF890-F	GCACAATATGTGGGTGCTTGAAA	Full-length primer of NtERF890
NtERF890-R	TCCTGAAACCGCCTCCATAAT
sg170-1	TCCAAACACCTAGAAACCC	used for knocking out NtERF170 by CRISPR-Cas9
sg170-2	AGGAGACGTTCACGTTCACC	used for knocking out NtERF170 by CRISPR-Cas9
sg189199	CGAGATTGGACGCGGTACA	used for knocking out NtERF189 and NtERF199 by CRISPR-Cas9
sg199	ACTCTCATCTCCTTGAATC	used for knocking out NtERF199 by CRISPR-Cas9
sg890-1	AATAGGAGAGGCGCGAGAC	used for knocking out NtERF890 by CRISPR-Cas9
sg890-2	GAGGTTTCGTATGCGCTCAC	used for knocking out NtERF890 by CRISPR-Cas9
