# Supplementary material for: Development of a MAGIC population and high-resolution quantitative trait mapping for nicotine content in tobacco
Source: Front Plant Sci. 2023 Jan 10;13:1086950. doi: 10.3389/fpls.2022.1086950 (PMC9871594; doi:10.3389/fpls.2022.1086950)
Supplement: Supplementary file 2 [file DataSheet_2.zip › Table 3.XLSX]

## Sheet: Sheet1
Table S3 Nicotine content and genotype of 560 MAGIC lines and 8 parents.
Lines		Nicotine content					Genotype
		ZC2019 (mg/g)	ZC2020 (mg/g)	CZ2020 (mg/g)	BLUE (mg/g)
P1		3.63083	2.94652	1.50879	2.6166		non-deletion
P2		0.972912	0.323873	1.19105	0.8264		deletion
P3		3.801	2.02731	2.86278	2.8398		non-deletion
P4		1.38383	2.01346	-	1.7298		deletion
P5		2.00526	1.08417	0.883631	1.2742		deletion
P6		4.87303	2.14867	1.48606	2.6853		non-deletion
P7		6.88664	6.80589	4.7591	6.0807		non-deletion
P8		4.70504	3.24041	1.96492	3.1928		non-deletion
P9		6.49481	3.67	5.56027	5.1685		non-deletion
P10		5.19003	4.92927	3.41222	4.4492		non-deletion
P11		6.81192	7.2736	5.11662	6.3531		non-deletion
P12		2.88225	1.02216	1.11156	1.5866		deletion
P13		4.545	5.59474	1.87063	3.9332		non-deletion
P14		5.09579	2.92987	2.38977	3.3516		non-deletion
P15		5.34626	2.53761	2.03327	3.1562		non-deletion
P16		6.10349	3.48808	2.41603	3.8438		non-deletion
P17		3.68768	1.64142	2.56365	2.5635		non-deletion
P18		2.18488	0.79542	0.67858	1.1499		deletion
P19		6.00507	6.35823	2.22176	4.7451		non-deletion
P20		6.47982	3.36152	4.0065	4.4887		non-deletion
P22		3.97294	3.09956	1.74372	2.8536		non-deletion
P23		4.37233	1.16463	1.00183	2.0221		deletion
P24		4.72235	3.73348	2.8438	3.6909		non-deletion
P25		4.545	4.7085	-	4.6348		non-deletion
P26		6.01575	5.0488	2.85246	4.5223		non-deletion
P27		5.42578	7.01442	4.20405	5.5329		non-deletion
P28		3.39809	2.93226	2.1327	2.7731		non-deletion
P29		4.82364	4.034	2.05457	3.5361		non-deletion
P30		3.33165	1.97902	1.45322	2.1735		non-deletion
P31		4.25828	0.988034	2.54967	2.4938		non-deletion
P32		5.38561	3.67	3.39778	4.0609		non-deletion
P34		2.0893	1.64071	-	1.8428		deletion
P35		4.14081	1.35458	1.36018	2.1531		non-deletion
P36		5.70731	2.45602	2.9121	3.5522		non-deletion
P37		4.9095	3.83366	4.19427	4.273		non-deletion
P38		2.33145	3.67	0.78356	2.2322		non-deletion
P39		5.36211	2.25814	1.419	2.8387		non-deletion
P40		7.98021	4.21014	3.38893	4.9877		non-deletion
P41		0.931241	3.67	1.00208	1.9118		deletion
P42		4.88382	5.79338	3.58354	4.7255		non-deletion
P43		7.65846	3.99758	3.82324	4.9804		non-deletion
P44		3.85951	2.98305	2.15452	2.9307		non-deletion
P45		8.47754	3.34416	3.01638	4.6918		non-deletion
P46		4.9599	3.60621	2.80782	3.7013		non-deletion
P47		2.93364	2.43838	1.17482	2.118		non-deletion
P48		4.62645	3.04861	2.90091	3.4457		non-deletion
P49		4.59066	6.96917	3.4985	5.0205		non-deletion
P50		8.1759	3.31243	5.66117	5.5614		non-deletion
P51		5.59354	1.33177	3.51322	3.3475		non-deletion
P53		4.53006	3.99341	3.8945	4.1107		non-deletion
P54		1.45031	0.999644	0.72178	1.0269		deletion
P55		2.91399	1.42142	1.53302	1.8889		non-deletion
P56		2.97085	2.14728	1.19976	2.0363		deletion
P57		3.16295	1.80933	1.12595	1.9465		deletion
P58		4.4057	2.72264	2.83128	3.2435		non-deletion
P59		7.64534	5.45272	2.13516	4.8667		non-deletion
P60		2.84409	1.98339	2.90151	2.5651		non-deletion
P61		4.49102	2.70008	2.23567	3.0423		non-deletion
P62		2.842	2.14465	0.717287	1.8222		deletion
P63		5.81804	2.64352	3.60068	3.9009		non-deletion
P64		3.82124	1.97683	1.74944	2.421		non-deletion
P65		2.32607	2.54306	2.49887	2.4649		non-deletion
P66		3.52025	2.57836	1.56025	2.4754		non-deletion
P67		4.73486	3.1441	3.831	3.85		non-deletion
P68		6.5942	5.05154	4.26579	5.2053		non-deletion
P69		4.94884	1.42543	3.30765	3.1207		non-deletion
P70		2.06694	1.44305	0.902775	1.4239		deletion
P71		5.60915	1.88	2.26872	3.0882		non-deletion
P72		4.76799	1.86401	2.90025	3.073		non-deletion
P73		3.91129	2.372	1.76656	2.5907		non-deletion
P74		5.7471	4.86145	2.8655	4.385		non-deletion
P75		5.0147	1.69721	3.12722	3.1683		non-deletion
P77		2.4668	1.29704	2.22714	1.9715		non-deletion
P78		3.45705	0.656037	1.68922	1.8345		non-deletion
P79		4.44225	1.77729	2.27005	2.7193		non-deletion
P80		0.853845	0.889186	0.910932	0.887		deletion
P81		6.9191	5.40143	4.03096	5.3343		non-deletion
P82		4.77598	1.55381	2.81522	2.9361		non-deletion
P83		1.82201	1.39188	0.823886	1.3072		non-deletion
P84		5.83247	3.16306	-	4.3659		non-deletion
P85		5.52402	3.22214	4.334	4.2866		non-deletion
P86		4.37836	2.66219	1.65101	2.7831		non-deletion
P87		1.82505	1.31355	1.19157	1.4152		deletion
P88		3.77722	2.03	1.88572	2.4767		non-deletion
P89		5.88931	5.89392	3.79203	5.1242		non-deletion
P90		2.49563	0.862588	1.4707	1.5517		non-deletion
P91		1.77266	1.627	2.01655	1.811		non-deletion
P92		1.44271	0.608245	0.621209	0.8515		deletion
P93		4.46109	4.04415	3.40982	3.9314		non-deletion
P94		3.93312	1.85908	2.40327	2.6509		non-deletion
P95		7.74418	4.18104	4.57034	5.342		non-deletion
P96		4.36643	2.07575	3.5644	3.2748		non-deletion
P97		4.32053	1.14462	1.89373	2.3264		non-deletion
P98		5.48123	4.3277	1.97742	3.7983		non-deletion
P99		3.81903	1.52304	2.1125	2.3949		non-deletion
P100		4.51957	4.62304	3.27846	4.1019		non-deletion
P101		6.46553	2.53547	4.51711	4.3834		non-deletion
P102		7.18973	3.16381	5.02402	4.9947		non-deletion
P103		6.92474	5.3293	-	6.0482		non-deletion
P104		3.60803	1.49398	1.18358	1.9849		non-deletion
P106		5.1573	3.28117	2.494	3.5297		non-deletion
P107		6.73362	3.40813	3.64848	4.4467		non-deletion
P108		4.2678	1.2041	1.81629	2.3037		non-deletion
P109		3.65768	2.55895	1.16272	2.3626		non-deletion
P110		3.70614	4.27846	-	4.0206		non-deletion
P111		8.18488	2.13186	2.07449	3.8413		non-deletion
P112		2.63908	3.67886	5.78968	4.1533		non-deletion
P113		3.10646	1.67287	1.94247	2.1812		non-deletion
P114		3.49332	1.28618	1.53423	2.0078		non-deletion
P116		5.79291	4.36665	2.98473	4.2692		non-deletion
P117		5.50429	4.04364	2.89749	4.0422		non-deletion
P118		6.32881	4.523	1.87567	4.0715		non-deletion
P119		4.88996	1.16294	1.84945	2.4793		non-deletion
P120		5.7055	2.95105	2.28348	3.4944		non-deletion
P121		5.51452	4.29429	2.0072	3.807		non-deletion
P122		4.15852	3.67	1.11313	2.8749		non-deletion
P123		7.56992	3.33306	6.36604	5.653		non-deletion
P124		5.93102	2.2405	2.57855	3.4191		non-deletion
P125		6.5927	5.77501	-	6.1435		non-deletion
P126		5.5698	5.2485	3.88134	4.8406		non-deletion
P127		4.59764	3.48016	3.34379	3.7498		non-deletion
P128		4.06593	4.60052	2.10831	3.5366		non-deletion
P129		5.63877	1.44671	-	3.3356		non-deletion
P130		6.60353	3.94707	3.05578	4.3806		non-deletion
P131		5.01499	5.30817	2.747	4.2881		non-deletion
P132		6.95066	2.5261	3.72054	4.2276		non-deletion
P133		1.63106	2.67386	0.842417	1.7062		non-deletion
P134		6.72007	3.43987	3.61655	4.4422		non-deletion
P135		4.5087	3.05361	-	3.7093		non-deletion
P136		4.56439	2.44671	2.98342	3.2483		non-deletion
P137		5.99041	7.36941	3.26855	5.4761		non-deletion
P138		4.23526	1.34591	1.321	2.1628		non-deletion
P139		5.3214	4.8959	-	5.0876		non-deletion
P140		7.48233	3.02867	2.91938	4.2619		non-deletion
P141		8.06932	3.92801	3.9999	5.1382		non-deletion
P142		7.48608	4.835	5.22991	5.7372		non-deletion
P143		6.83123	6.17499	5.09404	5.9674		non-deletion
P144		5.61081	4.5101	4.72	4.9015		non-deletion
P145		5.03702	3.73041	3.08982	3.8698		non-deletion
P146		5.78974	2.84928	3.97959	4.1031		non-deletion
P147		3.18411	3.31552	2.09002	2.83		non-deletion
P148		7.37663	4.47932	4.21486	5.2109		non-deletion
P149		7.54105	0.918147	-	3.9024		non-deletion
P151		4.07205	2.541	1.80244	2.7087		non-deletion
P152		7.23559	3.96961	3.49932	4.7313		non-deletion
P153		3.34399	3.43337	3.76601	3.5294		non-deletion
P154		3.03278	1.43047	1.23449	1.8169		non-deletion
P155		5.46289	3.61748	3.42521	4.0747		non-deletion
P156		6.00429	4.16229	3.05978	4.2858		non-deletion
P157		1.17785	0.279212	0.474644	0.6075		deletion
P158		3.04806	1.17849	1.28051	1.7502		deletion
P159		3.43758	1.67401	2.545	2.4966		non-deletion
P160		3.81651	2.76581	2.39804	2.9317		non-deletion
P161		4.4788	1.18519	2.3687	2.5594		non-deletion
P162		7.34981	5.89827	4.70476	5.8769		non-deletion
P163		3.2547	1.06831	0.878574	1.624		deletion
P164		7.6161	6.06542	4.91104	6.0867		non-deletion
P165		2.47359	1.9035	0.536429	1.5667		deletion
P166		7.61946	2.66412	4.91674	4.9042		non-deletion
P167		2.79196	1.94429	1.7233	2.1058		deletion
P168		4.1695	2.95552	2.16211	3.0125		non-deletion
P169		5.07503	2.83062	2.99283	3.5315		non-deletion
P170		7.50066	3.44906	3.16873	4.5048		non-deletion
P171		7.90848	5.12376	-	6.3785		non-deletion
P172		3.28734	3.14393	2.8028	3.0602		non-deletion
P173		4.545	3.94686	-	4.2164
P174		4.13728	3.39858	2.57922	3.3102		non-deletion
P175		3.97137	2.88304	3.136	3.2866		non-deletion
P176		7.80297	3.45784	2.21689	4.2463		non-deletion
P177		8.40889	4.21302	4.12535	5.3804		non-deletion
P178		2.18146	1.17868	1.2812	1.5028		non-deletion
P179		0.549661	0.264087	0.237095	0.3359		deletion
P180		5.05486	4.4534	3.36927	4.229		non-deletion
P181		4.545	5.16019	1.872	3.7823
P182		3.5145	1.38201	1.88776	2.1765		non-deletion
P183		5.15116	5.28761	4.8963	5.1056		non-deletion
P184		2.53442	1.87456	3.31934	2.5914		non-deletion
P185		4.545	2.01304	2.11831	2.7753
P186		6.35898	2.43737	3.53383	3.9593		non-deletion
P187		7.60208	5.95936	2.04182	4.9968		deletion
P188		3.2156	3.3165	3.18433	3.2393		non-deletion
P189-1		4.98105	1.4832	1.80889	2.6022		non-deletion
P189-2		4.98105	3.67	-	4.2608		non-deletion
P190		6.12978	1.74643	1.82948	3.0299		non-deletion
P191		0.974357	2.07665	0.531166	1.1966		deletion
P192		3.47319	2.82391	2.19764	2.7806		non-deletion
P193		4.49783	3.67754	-	4.0472		non-deletion
P194		1.85091	1.30648	-	1.5518		deletion
P195		5.78678	6.35996	4.3023	5.4439		non-deletion
P196		2.8404	2.93694	1.02901	2.2119		deletion
P197		5.97539	3.39348	3.30775	4.1002		non-deletion
P198		3.45376	3.04425	1.91436	2.7483		non-deletion
P199		7.51131	5.16447	3.48799	5.2225		non-deletion
P200		5.51809	3.06343	2.65953	3.6175		non-deletion
P201		4.31201	2.85654	3.86628	3.6417		non-deletion
P202		4.05737	2.69561	2.52252	3.0216		non-deletion
P203		5.94852	4.23032	3.25311	4.3643		non-deletion
P204		4.78946	2.59903	4.1887	3.8063		non-deletion
P205		4.54957	4.3964	3.54367	4.1285		non-deletion
P206		4.24872	6.01441	6.21951	5.5846		non-deletion
P207		3.22327	2.75208	1.75789	2.5233		non-deletion
P208		6.46439	7.82419	4.43705	6.1972		non-deletion
P209		3.43388	1.81775	3.27159	2.8112		non-deletion
P210		6.08637	4.41702	3.4956	4.5574		non-deletion
P211		4.89041	5.33096	2.77922	4.2722		non-deletion
P212		5.81092	4.11796	5.06485	4.9481		non-deletion
P213		3.65197	3.26948	1.94521	2.8947		non-deletion
P214		6.39651	6.08839	2.91617	5.0168		non-deletion
P215		6.43762	5.60086	4.2509	5.3466		non-deletion
P216		4.10663	5.99576	1.4777	3.8041		non-deletion
P217		2.53644	1.90977	1.32544	1.8753		deletion
P218		6.21692	4.34303	5.45737	5.2861		non-deletion
P219		3.1055	3.81684	1.202	2.6576		non-deletion
P220		5.86961	3.51214	-	4.5744		non-deletion
P221		4.545	3.15088	0.712336	2.658		non-deletion
P222		1.87486	2.35906	0.751863	1.6331		deletion
P223		4.68031	5.47609	-	5.1175		non-deletion
P224		2.39923	3.67	1.49881	2.513		non-deletion
P225		3.37101	2.01021	0.38796	1.8062		non-deletion
P226		6.67044	4.07321	3.02771	4.4335		non-deletion
P227		3.03243	1.23291	0.771075	1.5785		deletion
P228		2.34805	3.28138	1.08229	2.2107		non-deletion
P229		7.19706	4.58128	4.47998	5.292		non-deletion
P230		6.16581	2.79692	2.67499	3.7154		non-deletion
P231		1.4012	1.19193	0.741297	1.087		deletion
P232		2.56607	1.82725	1.24698	1.8263		deletion
P233		3.28295	2.63704	2.16547	2.6493		non-deletion
P235		3.28382	4.89813	3.6027	3.9631		non-deletion
P236		7.61158	4.56562	2.89391	4.8252		non-deletion
P237		4.9205	3.02873	-	3.8811		non-deletion
P238		5.62254	3.70555	1.89652	3.5922		non-deletion
P241		2.55715	2.12813	1.054	1.8581		deletion
P242		3.68106	1.82831	1.20245	2.1292		deletion
P243		5.39794	2.84703	2.45429	3.4327		non-deletion
P244		3.31957	0.852652	1.37697	1.7495		non-deletion
P245		4.86091	3.68284	2.59548	3.6221		non-deletion
P246		5.32061	3.902	2.62422	3.8404		non-deletion
P247		2.57985	1.15939	0.820298	1.4415		deletion
P248		1.8223	1.34963	0.973835	1.3474		deletion
P249		6.41757	3.69258	5.25016	5.041		non-deletion
P250		5.5509	3.44206	4.44097	4.4101		non-deletion
P251		4.50247	3.38229	2.79864	3.4892		non-deletion
P253		2.27218	3.67	0.767308	2.2093		deletion
P254		3.07357	2.87917	-	2.9668		deletion
P257		2.91696	0.879221	1.6739	1.7523		deletion
P259		5.42073	1.70863	3.42026	3.3955		non-deletion
P262		5.35606	3.85123	4.2458	4.4257		non-deletion
P263		6.22078	2.5641	1.54747	3.2378		non-deletion
P264		2.2478	1.70632	1.77342	1.8856		non-deletion
P265		5.33938	1.8211	2.69976	3.1481		non-deletion
P267		5.32898	2.22433	3.48522	3.5728		non-deletion
P269		4.545	2.73585	3.57754	3.5607		non-deletion
P270		6.37157	2.92917	5.83799	4.9766		non-deletion
P271		6.56697	1.84002	1.55535	3.0873		deletion
P272		4.52761	4.23742	1.81855	3.4361		deletion
P274		2.13041	1.05463	-	1.5394		deletion
P275		5.0683	2.76847	3.54083	3.7083		non-deletion
P277		7.25577	3.40767	5.2559	5.1834		non-deletion
P278		4.545	5.61698	3.80462	4.648		non-deletion
P279		5.64058	1.89872	1.86545	2.9562		non-deletion
P280		5.69694	2.72518	4.39544	4.1853		non-deletion
P281		3.67294	3.24406	1.82827	2.8491		non-deletion
P283		4.59961	2.72275	1.6852	2.88		non-deletion
P284		4.545	2.52704	0.782626	2.4662		deletion
P285		4.7355	4.86784	2.72747	4.0476		non-deletion
P287		5.75318	2.76774	2.95196	3.6885		non-deletion
P288		3.25762	1.73497	0.652456	1.7745		deletion
P289		4.22974	2.86876	1.73452	2.8432		non-deletion
P290		4.45234	2.27762	2.00865	2.801		non-deletion
P291		5.98156	1.68733	4.32778	3.8802		non-deletion
P292		4.56998	2.10831	2.93786	3.1153		non-deletion
P293		6.2468	5.10566	4.66253	5.2699		non-deletion
P294		5.25633	2.70372	4.04011	3.922		non-deletion
P295		5.62028	3.18346	2.37845	3.5858		non-deletion
P296		2.3442	2.42284	0.76754	1.7952		deletion
P297		1.19534	0.548352	0.5683	0.7406		deletion
P298		1.79114	1.23547	0.761733	1.2211		deletion
P299		4.16017	4.94101	3.59632	4.2262		non-deletion
P300		3.65709	3.08897	1.53561	2.6835		non-deletion
P301		5.33011	3.15559	0.806709	2.9185		non-deletion
P302		0.97682	1.36214	0.437019	0.9138		deletion
P304		3.91702	3.34306	2.41405	3.1675		non-deletion
P305		8.25789	4.6736	2.63581	4.9533		non-deletion
P306		3.51948	3.67	4.88381	4.0707		non-deletion
P307		7.78472	5.73396	6.15562	6.4744		non-deletion
P308		2.85106	3.31793	0.861	2.2863		non-deletion
P309		3.56363	1.80741	2.44794	2.5436		non-deletion
P310		3.67669	2.03237	1.45567	2.2916		non-deletion
P311		5.85498	6.14684	4.17661	5.3432		non-deletion
P313		2.48282	0.899191	0.722536	1.2873		deletion
P314		6.76054	4.25469	-	5.3838		non-deletion
P315		1.89041	0.854183	0.94417	1.1833		deletion
P316		1.02883	3.12254	0.884646	1.7059		non-deletion
P317		2.95689	1.38077	0.858928	1.6406		deletion
P318		4.47562	2.71913	3.04688	3.3411		non-deletion
P319		7.8186	7.11164	5.33382	6.6638		non-deletion
P320		2.32432	1.73954	2.223	2.0834		deletion
P321		5.3048	5.98887	4.25338	5.1589		non-deletion
P323		0.602147	0.655003	0.317804	0.5166		deletion
P324		3.53401	0.846177	0.520912	1.4956		deletion
P325		4.18637	3.67	1.63635	3.0742		non-deletion
P326		5.47075	1.43494	2.1465	2.8488		non-deletion
P327		4.57386	2.493	3.63791	3.5064		non-deletion
P328		5.8913	5.34816	5.16513	5.4365		non-deletion
P329		5.22279	3.98311	2.468	3.7836		non-deletion
P330		1.61204	1.522	-	1.5626		deletion
P331		3.60985	1.68687	2.04808	2.3686		non-deletion
P332		5.35794	2.96397	3.21812	3.7412		non-deletion
P333		4.5535	4.96062	1.92153	3.7332		non-deletion
P334		7.18761	0.965171	2.80576	3.4168		non-deletion
P336		4.47297	2.02601	-	3.1286		non-deletion
P337		6.17425	4.86311	3.61756	4.7826		non-deletion
P338		6.45702	6.06423	3.41853	5.2093		non-deletion
P339		5.14027	5.57882	2.3352	4.2677		non-deletion
P341		6.39629	0.400998	2.59983	2.9187		non-deletion
P342		1.21804	5.031	1.0032	2.4686		deletion
P343		5.80452	0.975133	1.7487	2.6385		non-deletion
P344		6.71226	6.467	4.65279	5.8739		non-deletion
P345		6.34522	2.07375	2.40853	3.4172		non-deletion
P346		2.55024	0.9375	1.35546	1.5513		non-deletion
P347		2.09458	1.48885	2.09284	1.8828		non-deletion
P348		1.62583	3.53183	1.68661	2.3124		deletion
P349		5.45453	2.3642	2.57823	3.3259		non-deletion
P350		2.20223	1.88625	1.21651	1.7317		deletion
P351		3.16591	2.21487	0.463074	1.8463		non-deletion
P353		3.4051	0.815982	1.91361	1.9574		non-deletion
P354		6.65691	3.95034	4.01418	4.7474		non-deletion
P355		4.41968	2.4035	1.95843	2.8172		non-deletion
P356		6.90154	4.4095	3.26539	4.7037		non-deletion
P357		6.21066	8.84472	3.49086	6.1345		non-deletion
P358		6.34769	3.9934	2.39037	4.0804		non-deletion
P359		6.11132	5.59122	4.08579	5.1896		non-deletion
P360		4.15582	7.33214	2.35138	4.6033		non-deletion
P361		6.52505	3.64083	1.65302	3.7387		deletion
P362		4.12917	3.84472	1.50143	3.0694		non-deletion
P363		5.00341	4.24921	2.86374	3.9583		non-deletion
P364		4.91861	4.26305	2.85712	3.9365		non-deletion
P365		3.96494	2.56471	2.27651	2.8596		non-deletion
P366		5.63822	7.04891	4.33473	5.6534		non-deletion
P368		7.55666	6.12073	3.2819	5.4934		non-deletion
P371		5.48814	4.4297	4.38123	4.7146		non-deletion
P373		5.18787	3.49808	2.68792	3.685		non-deletion
P374		3.00573	2.56983	2.38499	2.6269		non-deletion
P375		7.24243	4.68788	4.567	5.374		non-deletion
P377		3.83991	4.36556	2.59808	3.5692		non-deletion
P378		1.42216	1.71738	0.881889	1.3276		deletion
P379		4.10504	3.80219	3.06745	3.6202		non-deletion
P380		4.67931	5.21672	2.64906	4.1244		non-deletion
P381		4.19693	4.6853	2.84511	3.873		non-deletion
P382		4.56054	3.8714	2.41538	3.5361		non-deletion
P383		2.87222	5.16155	4.23176	4.1672		non-deletion
P385		5.01236	3.98011	3.63655	4.1496		non-deletion
P386		2.30651	1.89801	0.967161	1.6745		deletion
P387		2.31873	0.716741	0.796312	1.2038		deletion
P388		3.65166	4.30749	2.4337	3.435		non-deletion
P389		3.16042	1.69453	1.08743	1.8916		non-deletion
P390		4.24567	2.41729	2.80437	3.0815		non-deletion
P391		1.37953	1.15346	-	1.2553		deletion
P392		2.47646	6.58115	2.24483	3.8225		non-deletion
P393		2.50623	1.59737	0.798735	1.5652		deletion
P394		8.1228	3.37862	4.11265	5.0032		non-deletion
P395		1.72804	1.45	0.990131	1.3614		deletion
P396		2.38464	2.76899	-	2.5958		deletion
P397		4.21517	3.778	2.44452	3.4155		non-deletion
P399		5.31567	3.51511	2.81822	3.7751		non-deletion
P400		1.86029	0.914542	1.876	1.5364		non-deletion
P403		4.1662	3.15437	2.08016	3.0509		non-deletion
P405		2.15547	1.97058	1.99806	2.0335		deletion
P406		3.56058	3.02532	2.57291	3.0129		non-deletion
P407		2.19083	1.42916	0.702875	1.3814		deletion
P409		6.90059	4.37051	2.65363	4.4662		non-deletion
P410		3.02525	3.57476	1.82165	2.7768		non-deletion
P411		4.36098	1.91534	2.22967	2.7294		non-deletion
P412		3.34429	1.94611	1.826	2.3019		non-deletion
P413		3.59891	1.60232	-	2.502		non-deletion
P414		2.91406	1.48659	1.7617	1.9952		non-deletion
P415		3.72619	1.57991	1.86889	2.2991		non-deletion
P416		5.33135	2.59307	1.474	2.9668		non-deletion
P417		0.42016	0.449922	-	0.4365		deletion
P418		3.5951	3.15201	1.81772	2.7909		non-deletion
P419		6.20138	5.03812	3.82553	4.9274		non-deletion
P420		5.80015	3.08336	2.3408	3.5886		non-deletion
P421		4.94513	3.84987	5.69772	4.8385		non-deletion
P422		4.47982	1.41915	1.92626	2.4795		non-deletion
P423		4.8647	5.40234	3.10776	4.4098		non-deletion
P424		5.89188	2.76459	1.46265	3.1826		non-deletion
P425		2.4066	3.45216	0.981571	2.2501		non-deletion
P426		4.95474	5.48338	4.83906	5.0967		non-deletion
P427		3.52647	1.60665	2.04736	2.3166		non-deletion
P428		5.97837	3.67364	3.10713	4.1254		non-deletion
P429		1.8715	2.81947	1.09956	1.9197		deletion
P430		4.31567	1.90982	2.56689	2.8378		non-deletion
P431		6.43	3.97968	2.31749	4.0725		non-deletion
P432		2.50835	1.02359	4.312	2.6502		non-deletion
P433		1.98085	2.30761	0.983452	1.7301		deletion
P434		6.91513	5.12245	5.70928	5.8495		non-deletion
P435		6.18002	3.86674	2.73583	4.1146		non-deletion
P437		3.52556	5.36103	2.16711	3.6687		non-deletion
P438		1.09689	1.258	0.280148	0.8545		deletion
P439		6.90451	3.10938	2.65625	4.0286		non-deletion
P440		4.41682	2.62823	2.93291	3.2509		non-deletion
P441		1.92255	1.33127	0.679328	1.262		deletion
P442		3.04317	1.50682	0.401899	1.5421		deletion
P443		4.28582	5.05469	4.42446	4.6045		non-deletion
P444		4.283	6.14097	2.82769	4.3986		non-deletion
P445		4.87399	4.68968	1.8725	3.7125		non-deletion
P446		4.45472	4.28106	2.0537	3.5165		non-deletion
P447		4.35951	3.40141	1.98675	3.1582		non-deletion
P449		3.32217	1.05416	0.760423	1.5951		deletion
P450		4.93991	5.41948	5.33773	5.2525		non-deletion
P451		6.56062	6.92768	4.29842	5.8616		non-deletion
P452		5.68152	6.27761	4.10829	5.3142		non-deletion
P453		6.96005	6.43412	4.22069	5.7753		non-deletion
P454		4.33101	3.01936	3.05022	3.4056		non-deletion
P455		5.72213	4.5899	3.64816	4.5693		non-deletion
P456		3.80094	2.76474	2.637	3.0143		non-deletion
P457		3.6582	6.07356	2.49514	4.0749		non-deletion
P458		5.45681	6.5517	2.20487	4.6496		non-deletion
P459		6.10035	2.42562	3.10097	3.723		non-deletion
P461		8.0792	5.36631	4.96399	5.9948		non-deletion
P462		4.22841	4.7363	2.46617	3.7612		non-deletion
P463		1.25621	0.398159	0.55489	0.7007		deletion
P464		3.33559	1.65049	-	2.4098		deletion
P465		4.09343	2.8455	-	3.4078		non-deletion
P466		5.90014	1.63286	4.15266	3.7739		non-deletion
P467		6.46542	4.26688	3.10726	4.4715		non-deletion
P468		8.04322	5.88514	3.41067	5.5975		non-deletion
P469		4.93992	1.15619	1.82319	2.4817		non-deletion
P470		3.3602	1.16504	1.35483	1.862		deletion
P471		4.33779	5.6325	1.64702	3.8054		deletion
P472		2.26969	3.51064	1.97	2.5927		non-deletion
P473		3.14096	5.63312	4.12119	4.368		non-deletion
P474		7.60172	7.50516	-	7.5487		non-deletion
P475		6.53054	9.27815	2.95645	6.1817		non-deletion
P476		5.39693	5.76392	2.83327	4.5877		non-deletion
P477		1.02724	2.84187	0.539432	1.4814		deletion
P478		6.13712	6.57586	3.7395	5.4136		non-deletion
P479		6.45731	8.32195	5.18199	6.641		non-deletion
P480		6.47932	7.09	3.59392	5.6374		non-deletion
P481		5.97189	5.97944	3.38465	5.0287		non-deletion
P482		4.10745	3.68277	1.37908	2.962		non-deletion
P483		6.9277	6.54313	5.06603	6.1131		non-deletion
P484		5.28057	4.30544	3.29964	4.2165		non-deletion
P485		3.28963	4.07309	1.68686	2.9768		non-deletion
P486		2.20142	3.2952	1.78957	2.4321		non-deletion
P487		5.22844	4.6536	1.42285	3.6369		deletion
P488		3.358	7.2867	4.016	4.9679		non-deletion
P489		5.12903	5.33457	3.16098	4.4812		non-deletion
P490		5.52905	5.92649	2.90566	4.7086		non-deletion
P491		3.55203	5.49962	3.057	4.0499		non-deletion
P492		4.21223	5.0026	3.23926	4.132		non-deletion
P493		5.18885	3.67	3.73056	4.1263		non-deletion
P494		5.09821	2.9848	2.47525	3.4027		non-deletion
P495		5.33974	3.93303	3.32261	4.112		non-deletion
P496		3.40522	2.72032	0.925574	2.26		deletion
P497		2.16035	3.5824	0.926181	2.2049		deletion
P498		1.26382	2.39143	0.962615	1.5468		deletion
P499		3.65901	5.26305	1.58673	3.4606		non-deletion
P500		3.94644	6.08534	3.79426	4.6364		non-deletion
P501		5.37194	6.59607	2.31172	4.6799		non-deletion
P502		3.94808	4.33334	1.98607	3.3651		non-deletion
P503		6.03326	6.92398	3.60683	5.4567		non-deletion
P504		5.56799	6.0531	2.71177	4.6929		non-deletion
P505		3.12235	1.90606	0.748539	1.8306		deletion
P506		3.84733	2.05784	0.912207	2.1506		deletion
P507		6.20325	8.28874	4.90399	6.4552		non-deletion
P508		5.7985	4.57767	3.68729	4.6012		non-deletion
P509		4.86996	5.76079	2.93567	4.4734		non-deletion
P510		3.86965	6.09257	3.06282	4.3495		non-deletion
P511		0.646932	2.12679	0.323612	1.0446		deletion
P512		4.44429	6.331	2.29158	4.315		non-deletion
P513		5.14116	4.91322	5.77077	5.2919		non-deletion
P514		3.95347	4.11107	2.28584	3.3988		non-deletion
P515		3.59471	3.28961	1.63235	2.771		non-deletion
P516		4.02557	3.04588	2.44002	3.1045		non-deletion
P517		2.9108	1.75994	1.7032	2.0682		non-deletion
P518		3.48756	3.13362	2.48351	2.9971		non-deletion
P519		7.87355	6.64877	3.41775	5.8177		non-deletion
P520		6.90873	6.21377	3.20003	5.3107		non-deletion
P521		6.5435	7.23621	4.36199	5.9875		non-deletion
P522		1.46093	2.61646	0.536926	1.5259		deletion
P523		6.60761	8.46861	3.81376	6.2349		non-deletion
P524		6.01175	9.05346	3.76416	6.2503		non-deletion
P525		3.95858	6.0052	3.16614	4.3823		non-deletion
P526		3.94387	3.68288	2.07934	3.1713		non-deletion
P527		7.79024	8.94669	4.87227	7.1266		non-deletion
P528		6.90876	7.95117	5.06048	6.5964		non-deletion
P529		6.24573	8.07758	4.06649	6.0876		non-deletion
P530		2.48257	2.74179	1.46931	2.2025		deletion
P531		7.02403	3.67	1.85649	3.9659		non-deletion
P532		3.50887	3.67	4.91114	4.0777		non-deletion
P533		6.38597	5.88914	5.20565	5.7813		non-deletion
P534		3.17204	2.59673	1.43842	2.3378		non-deletion
P535		5.88038	5.42832	3.99203	5.0325		non-deletion
P536		5.37617	6.48175	3.0659	4.917		non-deletion
P537		4.03516	5.41292	2.62344	3.9993		non-deletion
P538		5.17709	4.71683	1.26652	3.5871		non-deletion
P539		5.95582	3.63173	2.84916	4.01		non-deletion
P540		4.6487	3.39938	1.73519	3.1482		non-deletion
P541		5.19624	6.0892	3.749	4.9784		non-deletion
P542		5.02491	4.29168	2.16498	3.7238		non-deletion
P543		7.12654	5.73459	4.44656	5.6616		non-deletion
P544		6.48331	3.67	2.75947	4.1414		non-deletion
P545		5.08543	6.06503	2.27967	4.4012		non-deletion
P546		7.31474	6.02115	2.08951	4.9537		non-deletion
P547		5.75609	6.98495	4.379	5.681		non-deletion
P548		6.19491	7.06597	-	6.6735		non-deletion
P549		4.38839	5.89941	2.07124	4.068		non-deletion
P550		3.70654	5.24164	1.48465	3.4294		non-deletion
P551		6.75199	7.34766	3.82499	5.8896		non-deletion
P552		0.897529	3.6186	1.26233	1.9794		non-deletion
P553		7.3978	9.21674	4.88518	7.1133		non-deletion
P554		2.06804	1.51564	1.1635	1.5448		deletion
P555		5.77623	9.09231	4.96875	6.6369		non-deletion
P556		1.73341	1.73685	-	1.7353		non-deletion
P557		2.81468	6.76295	2.62088	4.1201		non-deletion
P558		3.45042	2.6178	0.9169	2.234		deletion
P559		5.59266	7.13242	3.96059	5.5327		non-deletion
P560		7.51097	8.13807	5.1863	6.8797		non-deletion
P561		6.3758	7.19739	3.80052	5.7207		non-deletion
P562		3.36418	3.68053	1.93315	2.9513		non-deletion
P563		2.56607	2.67343	1.26486	2.1278		deletion
P564		1.62586	2.35341	1.23958	1.7382		deletion
P565		1.5817	2.9032	0.676565	1.7114		deletion
P566		7.50652	7.82178	4.10242	6.372		non-deletion
P567		4.685	3.66565	2.48351	3.5249		non-deletion
P568		1.01434	1.06355	-	1.0414		deletion
P569		1.68719	1.63516	0.566981	1.2595		deletion
P570		1.96956	2.19018	-	2.0908		deletion
P571		7.42065	4.34066	-	5.7285		non-deletion
P572		6.65031	5.82873	3.36336	5.1623		non-deletion
P573		3.74136	4.9151	1.7567	3.425		non-deletion
P574		6.95052	8.18912	4.20968	6.3803		non-deletion
P575		3.85385	4.68033	2.53377	3.6594		non-deletion
P576		3.04802	4.64869	2.84488	3.5317		non-deletion
P577		4.50699	6.71209	4.71602	5.352		non-deletion
P578-y		5.63549	8.61438	3.62044	5.9372		non-deletion
P578-W		5.63549	8.93101	-	7.4461		NN
P579		1.75408	4.5445	1.6612	2.6928		non-deletion
P580		4.75794	3.67	2.21701	3.4498		non-deletion
P581		3.36127	4.70668	2.99713	3.6971		non-deletion
P582		1.22185	1.096	0.774367	1.0144		deletion
P583		1.25807	2.01863	0.52638	1.2557		deletion
P584		3.84139	5.22591	1.395	3.4297		non-deletion
P585		4.34222	4.2235	4.3915	4.3189		non-deletion
P586		4.75718	4.42691	4.45328	4.531		non-deletion
P587		3.70715	4.01431	1.92144	3.1614		non-deletion
P588		5.64819	7.49509	3.87645	5.6443		non-deletion
P589		4.76836	7.8304	3.02585	5.1987		non-deletion
P590		5.59524	7.96553	5.2904	6.31		non-deletion
P591		5.91036	8.79804	3.88671	6.1771		non-deletion
P592		3.46187	6.89261	2.07514	4.1508		non-deletion
P593		3.24214	3.67	2.4429	3.0991		non-deletion
P594		1.64644	3.67	0.910136	2.0826		deletion
P595		4.95281	6.26649	4.16267	5.1219		non-deletion
P596		2.29763	1.44978	2.52498	2.0852		deletion
P597		5.34309	10.0655	4.03174	6.5098		non-deletion
P598		3.96865	6.56816	-	5.3968		deletion
P599		6.43992	4.65982	1.68941	4.0828		non-deletion
P600		3.12694	5.20609	3.10587	3.844		non-deletion
Vam		5.02	3.28	3.89	4.3957		non-deletion
XHQ		6.17	3.79	4.29	5.2305		non-deletion
BH		1.72	1.3	1.31	1.5378		deletion
Basma		3.35	2.56	4.31	3.4443		non-deletion
Samsun		4.16	4.65	3.59	4.1088		non-deletion
Florida301		7.35	2.41	-	6.0765		non-deletion
TP		4.44	1.94	2.43	3.4423		non-deletion
HD		5.01	2.09	1.95	3.6672		non-deletion
