# Supplementary material for: Development of a MAGIC population and high-resolution quantitative trait mapping for nicotine content in tobacco
Source: Front Plant Sci. 2023 Jan 10;13:1086950. doi: 10.3389/fpls.2022.1086950 (PMC9871594; doi:10.3389/fpls.2022.1086950)
Supplement: Supplementary file 2 [file DataSheet_2.zip › Table 4.XLSX]

## Sheet: Sheet1
Table S4 SNP Markers with p ≤ 1.0E-07
ZC2019					ZC2020					CZ2020					BLUE
SNP	Chromosome	Position	P value		SNP	Chromosome	Position	P value		SNP	Chromosome	Position	P value		SNP	Chromosome	Position	P value
AX-117702349	5	159464733	2.25e-09		AX-117702345	5	159620372	2.08e-08		AX-117513848	7	83968455	2.53436e-10		AX-117702345	5	159620372	5.82e-09
AX-117702345	5	159620372	2.36e-10		AX-117702335	5	159800196	2.72e-09		AX-117632227	7	84022604	3.81155e-12		AX-117702335	5	159800196	9.4e-10
AX-117702335	5	159800196	1.34e-09		AX-117702330	5	159862008	6.99e-10		AX-117513847	7	84056368	5.21097e-13		AX-117702330	5	159862008	7.1e-11
AX-117702330	5	159862008	5.4e-11		AX-117702326	5	160036546	1.78e-08		AX-117828339	7	84078920	1.91946e-10		AX-117702326	5	160036546	7.7e-10
AX-117702326	5	160036546	6.72e-10		AX-117702300	5	160298537	2.71e-08		AX-117632226	7	84080701	1.77373e-12		AX-117702300	5	160298537	3.87e-08
AX-117702300	5	160298537	4.36e-09		AX-117702287	5	160590453	7.83e-09		AX-117513846	7	84098996	5.21097e-13		AX-117702287	5	160590453	1.87e-08
AX-117702287	5	160590453	6.43e-09		AX-117702285	5	160606618	5.99e-08		AX-117513845	7	84210440	1.2469e-12		AX-117702284	5	160609646	2.41e-10
AX-117702284	5	160609646	7.55e-13		AX-117702284	5	160609646	1.77e-08		AX-117632224	7	84272347	1.07254e-11		AX-117702283	5	160636920	8.2e-10
AX-117702283	5	160636920	1.51e-10		AX-117702283	5	160636920	1.26e-08		AX-117632223	7	84282722	5.21097e-13		AX-117702279	5	160664272	7.03e-10
AX-117702279	5	160664272	4.57e-10		AX-117702279	5	160664272	1.56e-08		AX-117632222	7	84360645	2.0121e-11		AX-117702276	5	160746056	1.69e-11
AX-117702276	5	160746056	1.67e-11		AX-117702276	5	160746056	1.87e-09		AX-117632219	7	84463221	2.11852e-11		AX-117702273	5	160760981	4.15e-11
AX-117702273	5	160760981	7.88e-11		AX-117702273	5	160760981	1.24e-09		AX-117632216	7	84514270	8.48737e-12		AX-117702271	5	160770894	3.01e-12
AX-117702271	5	160770894	4.82e-12		AX-117702271	5	160770894	2.1e-10		AX-117494763	7	84568141	2.30927e-11		AX-117702270	5	160771261	1.96e-11
AX-117702270	5	160771261	7.68e-12		AX-117702270	5	160771261	5.04e-09		AX-117693396	7	84649083	3.81155e-12		AX-117806820	5	161959685	6.34e-08
AX-117806820	5	161959685	8.53e-08		AX-117798252	7	81585097	7.48e-10		AX-117693397	7	84664101	1.97672e-09		AX-117806824	5	162015057	3.03e-09
AX-117806824	5	162015057	4.23e-09		AX-117513848	7	83968455	3.57e-25		AX-117693400	7	84721291	1.6094e-11		AX-117798252	7	81585097	2.17e-13
AX-117798252	7	81585097	3.41e-15		AX-117632227	7	84022604	8.96e-30		AX-117522763	7	84740487	5.21097e-13		AX-117513848	7	83968455	1.83e-28
AX-117513848	7	83968455	5.65e-27		AX-117513847	7	84056368	4.49e-31							AX-117632227	7	84022604	2.51e-34
AX-117632227	7	84022604	4.14e-34		AX-117828339	7	84078920	2.26e-26							AX-117513847	7	84056368	6.85e-36
AX-117513847	7	84056368	2.59e-35		AX-117632226	7	84080701	1.43e-28							AX-117828339	7	84078920	2.53e-29
AX-117828339	7	84078920	1.02e-29		AX-117513846	7	84098996	4.49e-31							AX-117632226	7	84080701	8.58e-34
AX-117632226	7	84080701	6.01e-33		AX-117513845	7	84210440	4.4e-30							AX-117513846	7	84098996	6.85e-36
AX-117513846	7	84098996	2.59e-35		AX-117632224	7	84272347	5.84e-29							AX-117513845	7	84210440	1.17e-34
AX-117513845	7	84210440	1.85e-34		AX-117632223	7	84282722	4.49e-31							AX-117632224	7	84272347	2.87e-33
AX-117632224	7	84272347	6.05e-33		AX-117632222	7	84360645	8.81e-29							AX-117632223	7	84282722	6.85e-36
AX-117632223	7	84282722	2.59e-35		AX-117632220	7	84387918	1.67e-18							AX-117632222	7	84360645	9.83e-33
AX-117632222	7	84360645	5.53e-32		AX-117632219	7	84463221	8.57e-29							AX-117632220	7	84387918	1.77e-20
AX-117632220	7	84387918	1.55e-22		AX-117632216	7	84514270	1.79e-29							AX-117632219	7	84463221	6.62e-33
AX-117632219	7	84463221	1.44e-32		AX-117494763	7	84568141	1.71e-28							AX-117632216	7	84514270	1.39e-33
AX-117632216	7	84514270	3.25e-33		AX-117693396	7	84649083	8.96e-30							AX-117494763	7	84568141	1.66e-32
AX-117494763	7	84568141	1.37e-32		AX-117693397	7	84664101	8.78e-26							AX-117693396	7	84649083	2.51e-34
AX-117693396	7	84649083	4.14e-34		AX-117693398	7	84665978	7.71e-24							AX-117693397	7	84664101	5.57e-28
AX-117693397	7	84664101	9.24e-29		AX-117693400	7	84721291	3.87e-29							AX-117693398	7	84665978	2.3e-22
AX-117693398	7	84665978	3.41e-23		AX-117522763	7	84740487	4.49e-31							AX-117693400	7	84721291	3.6e-33
AX-117693400	7	84721291	3.57e-33		AX-117642096	7	98922104	3.08e-08							AX-117522763	7	84740487	6.85e-36
AX-117522763	7	84740487	2.59e-35		AX-117642128	7	99285391	2.69e-08
AX-117695803	7	98706024	1.87e-08		AX-117642133	7	99318163	2.69e-08
AX-117642096	7	98922104	8.72e-09		AX-117702608	7	99757177	2.69e-08
AX-117642128	7	99285391	9.05e-09		AX-117702602	7	99795643	2.69e-08
AX-117642133	7	99318163	9.05e-09		AX-117702600	7	99815796	2.66e-08
AX-117702608	7	99757177	9.05e-09		AX-117599263	7	100556621	2.69e-08
AX-117702602	7	99795643	9.05e-09		AX-117492600	7	100932282	2.69e-08
AX-117702600	7	99815796	8.95e-09		AX-117665004	7	101053806	2.69e-08
AX-117599263	7	100556621	9.05e-09		AX-117691351	7	101427142	2.69e-08
AX-117492600	7	100932282	9.05e-09		AX-117503751	7	121872799	5.77e-08
AX-117665004	7	101053806	9.05e-09		AX-117538002	7	124443160	5.77e-08
AX-117691351	7	101427142	9.05e-09		AX-117538005	7	124879588	6.82e-08
AX-117691358	7	101503005	3.19e-08
AX-117855098	7	121462727	2.97e-08
AX-117503751	7	121872799	2.85e-08
AX-117538002	7	124443160	2.85e-08
AX-117538005	7	124879588	4.71e-08
