# Supplementary material for: Development of a MAGIC population and high-resolution quantitative trait mapping for nicotine content in tobacco
Source: Front Plant Sci. 2023 Jan 10;13:1086950. doi: 10.3389/fpls.2022.1086950 (PMC9871594; doi:10.3389/fpls.2022.1086950)
Supplement: Supplementary file 2 [file DataSheet_2.zip › Table 5.XLSX]

## Sheet: Sheet1
Table S5 The list of candidate genes for qNIC5-1 and qNIC7-1
qNIC5-1 (159,500,000...162,500,000bp)
Chromosome	Location (bp)	Annotation
5	159529906...159532692	F-box protein At5g03100-like [Nicotiana tabacum]
5	159564622...159811957	F-box/LRR-repeat protein At3g03360-like [Nicotiana sylvestris]
5	159602283...159605014	F-box protein At5g03100-like [Nicotiana sylvestris]
5	159650229...159653510	disease resistance protein At4g27190-like [Nicotiana tabacum]
5	159666579...159671355	nudix hydrolase 8-like [Nicotiana sylvestris]
5	159820740...159824735	F-box protein At5g03100-like [Nicotiana sylvestris]
5	160053317...160062485	transcription factor HBP-1a-like [Nicotiana sylvestris]
5	160065844...160070639	cellulose synthase-like protein D3 [Nicotiana sylvestris]
5	160089231...160092921	dolichyl-diphosphooligosaccharide--protein glycosyltransferase subunit DAD1 [Nicotiana tomentosiformis]
5	160293029...160296846	isoflavone 2'-hydroxylase-like isoform X1 [Nicotiana sylvestris]
5	160430317...160447153	inactive poly [ADP-ribose] polymerase RCD1 isoform X2 [Nicotiana sylvestris]
5	160464637...160471439	probable transcription factor KAN2 isoform X1 [Nicotiana sylvestris]
5	160576331...160590165	lysine-specific demethylase JMJ706-like [Nicotiana tabacum]
5	160664036...160679305	plastid lipid-associated protein 3, chloroplastic-like [Nicotiana tabacum]
5	160741759...160743958	replication protein A 70 kDa DNA-binding subunit A-like isoform X1 [Nicotiana tabacum]
5	160745151...160749010	syntaxin-22-like [Nicotiana sylvestris]
5	160749685...160755313	LOW QUALITY PROTEIN: pre-mRNA-splicing factor CWC22 homolog [Nicotiana sylvestris]
5	160757960...160768152	heat shock factor protein HSF8-like [Nicotiana sylvestris]
5	160773071...160898243	hypothetical protein A4A49_56912, partial [Nicotiana attenuata]
5	160900180...160901912	putative pentatricopeptide repeat-containing protein At1g12700, mitochondrial [Nicotiana tabacum]
5	160921663...160928889	E3 ubiquitin-protein ligase RNF14-like isoform X1 [Nicotiana tabacum]
5	161001158...161007002	multicystatin-like isoform X2 [Nicotiana tomentosiformis]
5	161021650...161023295	inositol-tetrakisphosphate 1-kinase 1-like [Nicotiana sylvestris]
5	161075461...161077381	transcription factor MYB35-like [Nicotiana tabacum]
5	161111923...161116674	bifunctional dihydroflavonol 4-reductase/flavanone 4-reductase-like isoform X1 [Nicotiana sylvestris]
5	161144165...161145302	RING-H2 finger protein ATL29-like [Nicotiana sylvestris]
5	161205506...161206414	F-box protein CPR30-like [Nicotiana sylvestris]
5	161498888...161501417	serine/threonine-protein phosphatase 7 long form homolog [Nicotiana attenuata]
5	161632229...161635601	DNA mismatch repair protein MLH1 [Nicotiana sylvestris]
5	161680031...161688369	ankyrin repeat-containing protein At5g02620-like [Nicotiana sylvestris]
5	161757970...161759578	nucleolin-like, partial [Nicotiana sylvestris]
5	161771079...161778804	ubiquitin carboxyl-terminal hydrolase 21-like [Nicotiana sylvestris]
5	161779616...161787357	probable ADP-ribosylation factor GTPase-activating protein AGD8 [Nicotiana sylvestris]
5	161959262...161961699	transcription factor MYC2-like [Nicotiana sylvestris]
5	162113550...162116041	AT-hook motif nuclear-localized protein 23-like [Nicotiana tabacum]
5	162122786...162145811	AP-2 complex subunit mu-like [Nicotiana sylvestris]
5	162205932...162209062	plant intracellular Ras-group-related LRR protein 5-like [Nicotiana tabacum]
5	162215060...162217349	MND1-interacting protein 1 [Nicotiana sylvestris]
5	162218670...162219826	MND1-interacting protein 1 [Nicotiana sylvestris]
5	162222084...162227120	aluminum-activated malate transporter 12-like [Nicotiana sylvestris]
5	162262423...162267318	protein ABCI7, chloroplastic-like [Nicotiana tabacum]
5	162268486...162271458	protein phosphatase 2C 29-like [Nicotiana sylvestris]
5	162273635...162275770	protein phosphatase 2C 29-like [Nicotiana tabacum]
5	162408824...162411014	protein phosphatase 2C 29-like [Nicotiana tabacum]
5	162412159...162423696	protein phosphatase 2C 29-like [Nicotiana sylvestris]
5	162426239...162433979	protein phosphatase 2C 29-like [Nicotiana sylvestris]
qNIC7-1 (83,000,000...86,000,000bp)
Chromosome	Location (bp)	Annotation
7	83036722...83039619	myosin heavy chain, embryonic smooth muscle isoform-like [Nicotiana tabacum]
7	83077206...83080072	putative late blight resistance protein homolog R1B-16 [Nicotiana sylvestris]
7	83124239...83124838	cytochrome P450 4d1-like [Nicotiana attenuata]
7	83210828...83212810	replication protein A 70 kDa DNA-binding subunit C-like, partial [Nicotiana sylvestris]
7	83230697...83239851	probable mitochondrial import inner membrane translocase subunit TIM21 [Nicotiana sylvestris]
7	83242184...83244445	putative pentatricopeptide repeat-containing protein At3g25970 [Nicotiana tabacum]
7	83254577...83256479	protein FAR1-RELATED SEQUENCE 11-like [Nicotiana tabacum]
7	83304083...83306553	myb-related protein Myb4-like [Nicotiana tabacum]
7	83329571...83330173	putative late blight resistance protein homolog R1A-10 [Nicotiana tomentosiformis]
7	83337820...83338747	putative late blight resistance protein homolog R1A-10 [Nicotiana tomentosiformis]
7	83352024...83356037	putative late blight resistance protein homolog R1B-16 [Nicotiana tabacum]
7	83368389...83373502	flowering locus K homology domain-like [Nicotiana tabacum]
7	83426284...83429406	homeobox-leucine zipper protein HAT3-like [Nicotiana tabacum]
7	83431405...83436587	actin-related protein 2/3 complex subunit 5A [Nicotiana tomentosiformis]
7	83572465...83604190	protein ARABIDILLO 1 [Nicotiana attenuata]
7	83606661...83612226	palmitoyl-protein thioesterase 1 isoform X2 [Nicotiana sylvestris]
7	83616535...83618439	pentatricopeptide repeat-containing protein At2g44880 [Nicotiana sylvestris]
7	83729506...83729843	non-specific lipid-transfer protein B-like, partial [Nicotiana tabacum]
7	83743412...83743749	non-specific lipid-transfer protein A-like [Nicotiana sylvestris]
7	83746332...83746913	non-specific lipid-transfer protein A-like [Nicotiana attenuata]
7	83968940...83971179	fibrinogen- and Ig-binding protein-like [Nicotiana tabacum]
7	84098933...84099598	ethylene-responsive transcription factor 13-like [Nicotiana tabacum]
7	84156655...84157122	hypothetical protein A4A49_52282 [Nicotiana attenuata]
7	84641787...84642506	ethylene-responsive transcription factor 13-like [Nicotiana tabacum]
7	84816705...84818340	ethylene-responsive transcription factor 13-like [Nicotiana tomentosiformis]
7	84937889...84939258	ethylene-responsive transcription factor 2-like [Nicotiana tabacum]
7	84943771...84944442	ethylene-responsive transcription factor 2-like [Nicotiana sylvestris]
7	84959852...84960728	ethylene-responsive transcription factor 1-like [Nicotiana sylvestris]
7	85055768...85056349	ethylene-responsive transcription factor 13-like [Nicotiana sylvestris]
7	85069460...85070086	ethylene-responsive transcription factor 13-like [Nicotiana tabacum]
7	85075964...85083456	COP9 signalosome complex subunit 7 isoform X1 [Nicotiana sylvestris]
7	85167050...85179492	tRNA wybutosine-synthesizing protein 4 isoform X1 [Nicotiana sylvestris]
7	85237549...85241672	serine/threonine-protein kinase D6PKL1 [Nicotiana sylvestris]
7	85270766...85304391	GRAM domain-containing protein 1A [Nicotiana sylvestris]
7	85342292...85348076	E3 ubiquitin-protein ligase RNF25 isoform X1 [Nicotiana sylvestris]
7	85379060...85380307	phospholipase A(1) DAD1, chloroplastic-like [Nicotiana sylvestris]
7	85404591...85436222	glycine--tRNA ligase 2, chloroplastic/mitochondrial isoform X2 [Nicotiana sylvestris]
7	85515847...85519920	plasminogen activator inhibitor 1 RNA-binding protein-like [Nicotiana sylvestris]
7	85521238...85524858	ras-related protein RABD2a-like [Nicotiana sylvestris]
7	85854744...85856301	putative inactive flavonol synthase 2 [Nicotiana sylvestris]
7	85939213...85940951	protein DMR6-LIKE OXYGENASE 2-like [Nicotiana tabacum]
